# Supplementary material for: Gene-level analysis of rare variants in 379,066 whole exome sequences identifies an association of GIGYF1 loss of function with type 2 diabetes
Source: Sci Rep. 2021 Nov 3;11:21565. doi: 10.1038/s41598-021-99091-5 (PMC8566487; doi:10.1038/s41598-021-99091-5)
Supplement: Supplementary file 2 — Supplementary Information 2. [file 41598_2021_99091_MOESM2_ESM.xlsx]

## Sheet: Sheet 1
chrom	pos (hg38)	ref	alt	gene	consequence	CADD_phred	maf_white	variant_set
16	8855252	T	C	CARHSP1	missense_variant	33	1.37371e-06	CARHSP1.cadd.25
16	8858421	G	T	CARHSP1	missense_variant	25.4	1.37372e-06	CARHSP1.cadd.25
16	8859324	G	A	CARHSP1	missense_variant	27.3	5.49484e-06	CARHSP1.cadd.25
16	8855315	T	G	CARHSP1	missense_variant	32	1.23635e-05	CARHSP1.cadd.25
16	8859207	C	T	CARHSP1	missense_variant	26.2	1.37371e-06	CARHSP1.cadd.25
16	8858362	A	G	CARHSP1	missense_variant	35	2.74743e-06	CARHSP1.cadd.25
16	8858383	T	G	CARHSP1	missense_variant	26.4	2.88607e-05	CARHSP1.cadd.25
16	8859204	G	T	CARHSP1	missense_variant	30	1.37371e-06	CARHSP1.cadd.25
16	8859190	G	A	CARHSP1	missense_variant	25.0	4.12122e-06	CARHSP1.cadd.25
16	8858353	G	A	CARHSP1	missense_variant	28.2	1.37372e-06	CARHSP1.cadd.25
16	8855246	A	G	CARHSP1	missense_variant	29.5	1.37371e-06	CARHSP1.cadd.25
16	8858353	G	C	CARHSP1	missense_variant	33	1.37372e-06	CARHSP1.cadd.25
16	8855226	T	C	CARHSP1	missense_variant	27.3	1.37371e-06	CARHSP1.cadd.25
16	8858434	A	G	CARHSP1	missense_variant	32	1.37372e-06	CARHSP1.cadd.25
16	8858383	T	A	CARHSP1	missense_variant	31	0.000222554	CARHSP1.cadd.25
16	8859204	G	A	CARHSP1	missense_variant	25.7	1.37371e-06	CARHSP1.cadd.25
16	8855240	G	T	CARHSP1	missense_variant	33	1.37371e-06	CARHSP1.cadd.25
16	8858416	C	T	CARHSP1	missense_variant	32	3.15956e-05	CARHSP1.cadd.25
16	8855204	G	A	CARHSP1	missense_variant	25.0	2.74749e-06	CARHSP1.cadd.25
16	8858362	A	T	CARHSP1	missense_variant	35	1.37372e-06	CARHSP1.cadd.25
16	8855244	G	T	CARHSP1	missense_variant	33	1.37371e-06	CARHSP1.cadd.25
16	8859244	G	A	CARHSP1	missense_variant	29.5	2.06056e-05	CARHSP1.cadd.25
16	8855274	A	C	CARHSP1	missense_variant	32	1.37371e-06	CARHSP1.cadd.25
16	8855292	C	T	CARHSP1	missense_variant	29.5	1.92319e-05	CARHSP1.cadd.25
16	8859193	G	A	CARHSP1	missense_variant	26.3	4.12113e-06	CARHSP1.cadd.25
16	8855238	C	A	CARHSP1	missense_variant	26.6	1.37632e-06	CARHSP1.cadd.25
16	8858416	C	G	CARHSP1	missense_variant	33	1.3738e-06	CARHSP1.cadd.25
16	8858398	A	C	CARHSP1	missense_variant	35	1.37371e-06	CARHSP1.cadd.25
16	8855264	G	A	CARHSP1	missense_variant	33	5.49484e-06	CARHSP1.cadd.25
16	8855222	G	C	CARHSP1	missense_variant	26.7	1.37371e-06	CARHSP1.cadd.25
16	8855261	G	A	CARHSP1	missense_variant	33	1.37371e-06	CARHSP1.cadd.25
16	8855319	C	T	CARHSP1	missense_variant	32	1.37373e-06	CARHSP1.cadd.25
16	8858350	T	G	CARHSP1	missense_variant	31	1.37374e-06	CARHSP1.cadd.25
16	8855200	C	G	CARHSP1	missense_variant	27.0	8.65437e-05	CARHSP1.cadd.25
16	8859186	G	T	CARHSP1	missense_variant	26.1	8.24244e-06	CARHSP1.cadd.25
16	8859240	G	A	CARHSP1	missense_variant	33	1.37371e-06	CARHSP1.cadd.25
16	8855234	T	G	CARHSP1	missense_variant	32	1.37371e-06	CARHSP1.cadd.25
16	8855321	T	C	CARHSP1	missense_variant	33	1.37371e-06	CARHSP1.cadd.25
16	8855238	C	T	CARHSP1	missense_variant	27.4	0.000947862	CARHSP1.cadd.25
16	8855313	A	C	CARHSP1	missense_variant	35	1.37371e-06	CARHSP1.cadd.25
16	8855257	C	A	CARHSP1	missense_variant	32	1.64856e-05	CARHSP1.cadd.25
16	8858360	G	A	CARHSP1	missense_variant	33	1.37371e-06	CARHSP1.cadd.25
16	8859211	G	C	CARHSP1	missense_variant	28.8	1.37371e-06	CARHSP1.cadd.25
16	8855295	C	T	CARHSP1	missense_variant	27.9	0.000130502	CARHSP1.cadd.25
16	88736194	A	G	PIEZO1	missense_variant	29.1	1.37371e-06	PIEZO1.cadd.25
16	88722046	A	G	PIEZO1	missense_variant	33	1.37371e-06	PIEZO1.cadd.25
16	88733287	G	T	PIEZO1	missense_variant	27.4	1.37372e-06	PIEZO1.cadd.25
16	88734756	A	C	PIEZO1	missense_variant	35	1.37371e-06	PIEZO1.cadd.25
16	88722242	G	A	PIEZO1	missense_variant	28.3	1.37371e-06	PIEZO1.cadd.25
16	88733444	A	G	PIEZO1	missense_variant	32	1.37371e-06	PIEZO1.cadd.25
16	88715702	G	A	PIEZO1	missense_variant	34	3.43427e-05	PIEZO1.cadd.25
16	88731798	G	C	PIEZO1	missense_variant	29.1	1.23635e-05	PIEZO1.cadd.25
16	88726577	G	C	PIEZO1	missense_variant	29.1	1.09898e-05	PIEZO1.cadd.25
16	88722960	C	G	PIEZO1	missense_variant	29.7	5.49484e-06	PIEZO1.cadd.25
16	88726848	T	C	PIEZO1	missense_variant	33	1.37371e-06	PIEZO1.cadd.25
16	88715756	G	A	PIEZO1	missense_variant	34	2.19797e-05	PIEZO1.cadd.25
16	88736350	A	G	PIEZO1	missense_variant	33	5.49484e-06	PIEZO1.cadd.25
16	88720467	G	A	PIEZO1	missense_variant	28.0	4.12113e-06	PIEZO1.cadd.25
16	88720420	A	T	PIEZO1	missense_variant	26.0	6.04432e-05	PIEZO1.cadd.25
16	88723938	G	A	PIEZO1	missense_variant	34	1.37371e-06	PIEZO1.cadd.25
16	88716395	C	T	PIEZO1	missense_variant	29.0	1.37371e-06	PIEZO1.cadd.25
16	88734901	A	G	PIEZO1	missense_variant	26.2	1.37371e-06	PIEZO1.cadd.25
16	88721220	G	A	PIEZO1	missense_variant	28.1	1.51108e-05	PIEZO1.cadd.25
16	88733588	C	G	PIEZO1	missense_variant	25.5	4.12117e-06	PIEZO1.cadd.25
16	88742330	G	A	PIEZO1	missense_variant	26.9	1.09897e-05	PIEZO1.cadd.25
16	88719619	G	C	PIEZO1	missense_variant	26.4	5.49484e-06	PIEZO1.cadd.25
16	88716248	A	G	PIEZO1	missense_variant	33	5.49485e-06	PIEZO1.cadd.25
16	88720094	A	C	PIEZO1	missense_variant	27.0	2.74742e-06	PIEZO1.cadd.25
16	88732618	C	G	PIEZO1	missense_variant	25.3	1.37374e-06	PIEZO1.cadd.25
16	88719690	G	A	PIEZO1	missense_variant	34	5.49526e-06	PIEZO1.cadd.25
16	88722037	G	A	PIEZO1	missense_variant	28.5	1.37371e-06	PIEZO1.cadd.25
16	88722869	C	T	PIEZO1	missense_variant	25.5	1.37371e-06	PIEZO1.cadd.25
16	88716885	A	G	PIEZO1	missense_variant	27.3	2.74743e-06	PIEZO1.cadd.25
16	88727659	A	T	PIEZO1	missense_variant	28.9	1.37371e-06	PIEZO1.cadd.25
16	88726555	T	G	PIEZO1	missense_variant	34	1.09898e-05	PIEZO1.cadd.25
16	88742094	G	C	PIEZO1	missense_variant	26.6	1.37372e-06	PIEZO1.cadd.25
16	88733335	C	A	PIEZO1	missense_variant	25.7	1.37371e-06	PIEZO1.cadd.25
16	88715783	G	C	PIEZO1	missense_variant	35	1.37373e-06	PIEZO1.cadd.25
16	88719678	C	G	PIEZO1	missense_variant	29.5	2.74742e-06	PIEZO1.cadd.25
16	88733721	G	C	PIEZO1	missense_variant	25.2	1.37371e-06	PIEZO1.cadd.25
16	88716261	A	C	PIEZO1	missense_variant	29.2	8.24226e-06	PIEZO1.cadd.25
16	88732698	T	C	PIEZO1	missense_variant	28.0	1.37371e-06	PIEZO1.cadd.25
16	88736267	G	C	PIEZO1	missense_variant	25.0	1.37372e-06	PIEZO1.cadd.25
16	88716716	T	A	PIEZO1	missense_variant	34	1.37371e-06	PIEZO1.cadd.25
16	88720178	G	A	PIEZO1	missense_variant	29.9	4.12115e-06	PIEZO1.cadd.25
16	88735243	G	C	PIEZO1	missense_variant	29.0	1.37371e-06	PIEZO1.cadd.25
16	88734414	G	A	PIEZO1	missense_variant	27.0	2.74742e-06	PIEZO1.cadd.25
16	88733715	C	T	PIEZO1	missense_variant	33	5.49484e-06	PIEZO1.cadd.25
16	88726816	C	T	PIEZO1	missense_variant	25.9	3.84657e-05	PIEZO1.cadd.25
16	88717162	C	T	PIEZO1	missense_variant	27.3	1.37371e-06	PIEZO1.cadd.25
16	88715963	G	A	PIEZO1	missense_variant	35	1.37371e-06	PIEZO1.cadd.25
16	88721650	T	G	PIEZO1	missense_variant	27.2	8.24226e-06	PIEZO1.cadd.25
16	88733709	A	C	PIEZO1	missense_variant	25.7	1.37371e-06	PIEZO1.cadd.25
16	88717196	T	C	PIEZO1	missense_variant	29.8	6.86857e-06	PIEZO1.cadd.25
16	88716641	G	T	PIEZO1	missense_variant	28.3	1.37374e-06	PIEZO1.cadd.25
16	88725635	G	A	PIEZO1	missense_variant	27.6	4.12113e-06	PIEZO1.cadd.25
16	88719885	C	A	PIEZO1	missense_variant	29.4	1.37371e-06	PIEZO1.cadd.25
16	88732510	A	G	PIEZO1	missense_variant	27.8	1.37825e-06	PIEZO1.cadd.25
16	88719925	T	C	PIEZO1	missense_variant	32	1.37371e-06	PIEZO1.cadd.25
16	88715648	C	T	PIEZO1	missense_variant	33	5.49484e-06	PIEZO1.cadd.25
16	88716005	C	T	PIEZO1	missense_variant	26.1	4.12113e-06	PIEZO1.cadd.25
16	88716898	G	A	PIEZO1	missense_variant	29.3	1.37371e-06	PIEZO1.cadd.25
16	88726878	G	T	PIEZO1	missense_variant	32	1.37371e-06	PIEZO1.cadd.25
16	88726299	G	A	PIEZO1	missense_variant	27.5	1.37371e-06	PIEZO1.cadd.25
16	88726353	C	T	PIEZO1	missense_variant	25.7	2.33531e-05	PIEZO1.cadd.25
16	88727595	G	A	PIEZO1	missense_variant	31	1.37371e-06	PIEZO1.cadd.25
16	88734696	C	T	PIEZO1	missense_variant	26.2	6.86855e-06	PIEZO1.cadd.25
16	88738416	G	C	PIEZO1	missense_variant	28.0	4.12113e-06	PIEZO1.cadd.25
16	88721626	C	T	PIEZO1	missense_variant	28.7	1.37384e-06	PIEZO1.cadd.25
16	88720273	G	A	PIEZO1	missense_variant	27.0	6.86857e-06	PIEZO1.cadd.25
16	88726631	C	T	PIEZO1	missense_variant	26.2	3.70902e-05	PIEZO1.cadd.25
16	88726872	C	T	PIEZO1	missense_variant	29.4	7.28066e-05	PIEZO1.cadd.25
16	88720497	A	G	PIEZO1	missense_variant	33	4.12113e-06	PIEZO1.cadd.25
16	88727067	T	G	PIEZO1	missense_variant	25.6	2.74742e-06	PIEZO1.cadd.25
16	88732345	A	C	PIEZO1	missense_variant	34	3.98376e-05	PIEZO1.cadd.25
16	88734780	G	C	PIEZO1	missense_variant	29.8	2.74743e-06	PIEZO1.cadd.25
16	88734522	G	T	PIEZO1	missense_variant	31	4.12113e-06	PIEZO1.cadd.25
16	88715787	T	C	PIEZO1	missense_variant	27.8	2.74743e-06	PIEZO1.cadd.25
16	88733402	T	G	PIEZO1	missense_variant	29.7	2.74742e-06	PIEZO1.cadd.25
16	88736368	A	G	PIEZO1	missense_variant	34	1.37371e-06	PIEZO1.cadd.25
16	88731858	A	C	PIEZO1	missense_variant	25.5	1.37372e-06	PIEZO1.cadd.25
16	88715751	C	G	PIEZO1	missense_variant	27.4	6.87221e-06	PIEZO1.cadd.25
16	88732337	C	G	PIEZO1	missense_variant	26.3	4.12113e-06	PIEZO1.cadd.25
16	88719809	A	G	PIEZO1	missense_variant	25.8	9.61597e-06	PIEZO1.cadd.25
16	88731874	G	C	PIEZO1	missense_variant	29.5	6.86906e-06	PIEZO1.cadd.25
16	88715999	A	T	PIEZO1	missense_variant	26.7	1.37377e-06	PIEZO1.cadd.25
16	88717070	T	G	PIEZO1	missense_variant	28.3	4.12113e-06	PIEZO1.cadd.25
16	88726555	T	A	PIEZO1	missense_variant	32	2.74749e-06	PIEZO1.cadd.25
16	88731717	G	A	PIEZO1	missense_variant	25.2	4.12113e-05	PIEZO1.cadd.25
16	88727563	G	C	PIEZO1	missense_variant	32	1.37374e-06	PIEZO1.cadd.25
16	88725506	G	A	PIEZO1	missense_variant	32	4.12115e-06	PIEZO1.cadd.25
16	88721875	A	C	PIEZO1	missense_variant	34	1.37371e-06	PIEZO1.cadd.25
16	88722862	T	C	PIEZO1	missense_variant	26.8	1.37371e-06	PIEZO1.cadd.25
16	88720471	G	A	PIEZO1	missense_variant	34	4.67061e-05	PIEZO1.cadd.25
16	88732501	T	A	PIEZO1	missense_variant	29.6	1.37371e-06	PIEZO1.cadd.25
16	88717180	T	C	PIEZO1	missense_variant	26.9	1.3762e-06	PIEZO1.cadd.25
16	88721660	G	A	PIEZO1	missense_variant	26.3	5.76958e-05	PIEZO1.cadd.25
16	88726884	G	A	PIEZO1	missense_variant	28.4	2.19794e-05	PIEZO1.cadd.25
16	88719815	A	T	PIEZO1	missense_variant	27.3	1.37372e-06	PIEZO1.cadd.25
16	88726577	G	T	PIEZO1	missense_variant	29.3	4.12124e-06	PIEZO1.cadd.25
16	88721684	G	C	PIEZO1	missense_variant	33	2.74744e-06	PIEZO1.cadd.25
16	88720456	C	T	PIEZO1	missense_variant	25.8	2.06058e-05	PIEZO1.cadd.25
16	88715634	T	C	PIEZO1	missense_variant	27.5	2.33531e-05	PIEZO1.cadd.25
16	88719883	A	G	PIEZO1	missense_variant	34	1.37371e-06	PIEZO1.cadd.25
16	88716634	C	T	PIEZO1	missense_variant	26.3	1.37378e-06	PIEZO1.cadd.25
16	88736402	T	C	PIEZO1	missense_variant	29.5	1.37371e-06	PIEZO1.cadd.25
16	88735230	G	A	PIEZO1	missense_variant	32	2.61006e-05	PIEZO1.cadd.25
16	88726815	C	T	PIEZO1	missense_variant	25.6	1.37371e-05	PIEZO1.cadd.25
16	88719866	T	G	PIEZO1	missense_variant	29.1	1.09897e-05	PIEZO1.cadd.25
16	88732659	G	A	PIEZO1	missense_variant	27.6	5.49484e-06	PIEZO1.cadd.25
16	88734659	G	A	PIEZO1	missense_variant	26.9	2.74742e-06	PIEZO1.cadd.25
16	88716641	G	A	PIEZO1	missense_variant	28.7	1.37374e-06	PIEZO1.cadd.25
16	88719886	T	G	PIEZO1	missense_variant	31	1.37371e-06	PIEZO1.cadd.25
16	88721848	G	A	PIEZO1	missense_variant	35	1.37371e-06	PIEZO1.cadd.25
16	88715621	G	C	PIEZO1	missense_variant	34	1.51108e-05	PIEZO1.cadd.25
16	88727655	G	C	PIEZO1	missense_variant	27.7	1.37371e-06	PIEZO1.cadd.25
16	88734698	T	G	PIEZO1	missense_variant	28.3	1.37371e-06	PIEZO1.cadd.25
16	88736171	G	C	PIEZO1	missense_variant	27.3	1.92324e-05	PIEZO1.cadd.25
16	88716561	C	G	PIEZO1	missense_variant	29.5	1.37371e-06	PIEZO1.cadd.25
16	88717156	C	T	PIEZO1	missense_variant	29.3	1.37371e-06	PIEZO1.cadd.25
16	88723893	G	A	PIEZO1	missense_variant	25.2	2.33532e-05	PIEZO1.cadd.25
16	88715694	G	C	PIEZO1	missense_variant	33	1.37371e-06	PIEZO1.cadd.25
16	88733423	A	C	PIEZO1	missense_variant	28.8	1.37371e-06	PIEZO1.cadd.25
16	88731811	G	A	PIEZO1	missense_variant	29.3	1.09897e-05	PIEZO1.cadd.25
16	88726913	G	C	PIEZO1	missense_variant	34	1.37374e-06	PIEZO1.cadd.25
16	88732626	G	A	PIEZO1	missense_variant	25.9	4.12113e-06	PIEZO1.cadd.25
16	88723917	T	A	PIEZO1	missense_variant	25.8	0.000375029	PIEZO1.cadd.25
16	88723315	G	A	PIEZO1	missense_variant	34	4.39587e-05	PIEZO1.cadd.25
16	88726377	A	C	PIEZO1	missense_variant	31	9.61597e-05	PIEZO1.cadd.25
16	88749452	G	A	PIEZO1	missense_variant	25.6	6.86855e-06	PIEZO1.cadd.25
16	88749431	A	T	PIEZO1	missense_variant	29.6	8.24226e-06	PIEZO1.cadd.25
16	88732487	G	A	PIEZO1	missense_variant	27.9	9.06648e-05	PIEZO1.cadd.25
16	88734660	T	C	PIEZO1	missense_variant	26.0	1.37371e-06	PIEZO1.cadd.25
16	88719854	C	T	PIEZO1	missense_variant	26.7	1.23634e-05	PIEZO1.cadd.25
16	88719650	G	C	PIEZO1	missense_variant	33	2.74743e-06	PIEZO1.cadd.25
16	88715853	T	G	PIEZO1	missense_variant	28.1	1.37371e-06	PIEZO1.cadd.25
16	88725014	G	C	PIEZO1	missense_variant	32	2.74742e-06	PIEZO1.cadd.25
16	88726866	C	A	PIEZO1	missense_variant	27.7	1.37372e-06	PIEZO1.cadd.25
16	88722938	C	G	PIEZO1	missense_variant	26.8	4.12113e-06	PIEZO1.cadd.25
16	88721867	T	C	PIEZO1	missense_variant	31	1.37371e-06	PIEZO1.cadd.25
16	88721627	G	A	PIEZO1	missense_variant	25.7	5.49508e-06	PIEZO1.cadd.25
16	88736667	C	T	PIEZO1	missense_variant	25.6	2.74742e-06	PIEZO1.cadd.25
16	88719813	G	C	PIEZO1	missense_variant	26.6	1.37371e-06	PIEZO1.cadd.25
16	88734700	G	T	PIEZO1	missense_variant	32	1.37371e-06	PIEZO1.cadd.25
16	88715813	T	C	PIEZO1	missense_variant	26.2	8.24226e-06	PIEZO1.cadd.25
16	88719818	G	A	PIEZO1	missense_variant	27.9	4.12114e-06	PIEZO1.cadd.25
16	88722011	G	A	PIEZO1	missense_variant	32	1.23634e-05	PIEZO1.cadd.25
16	88721551	C	T	PIEZO1	missense_variant	34	0.000315953	PIEZO1.cadd.25
16	88736260	T	C	PIEZO1	missense_variant	32	5.49484e-06	PIEZO1.cadd.25
16	88726860	A	C	PIEZO1	missense_variant	31	6.86857e-06	PIEZO1.cadd.25
16	88725033	G	A	PIEZO1	missense_variant	35	7.00594e-05	PIEZO1.cadd.25
16	88731871	T	C	PIEZO1	missense_variant	27.3	1.09898e-05	PIEZO1.cadd.25
16	88716407	G	A	PIEZO1	missense_variant	26.1	8.24226e-06	PIEZO1.cadd.25
16	88715934	C	T	PIEZO1	missense_variant	29.8	2.06056e-05	PIEZO1.cadd.25
16	88734527	A	G	PIEZO1	missense_variant	34	1.37371e-06	PIEZO1.cadd.25
16	88732411	C	A	PIEZO1	missense_variant	29.4	1.37392e-06	PIEZO1.cadd.25
16	88725505	C	T	PIEZO1	missense_variant	26.2	4.12113e-06	PIEZO1.cadd.25
16	88726556	A	G	PIEZO1	missense_variant	33	1.37371e-06	PIEZO1.cadd.25
16	88719848	A	C	PIEZO1	missense_variant	29.1	1.37372e-06	PIEZO1.cadd.25
16	88726927	A	C	PIEZO1	missense_variant	29.1	2.74742e-06	PIEZO1.cadd.25
16	88726851	C	A	PIEZO1	missense_variant	32	1.37371e-06	PIEZO1.cadd.25
16	88720452	T	C	PIEZO1	missense_variant	32	4.12113e-06	PIEZO1.cadd.25
16	88722219	T	C	PIEZO1	missense_variant	25.8	1.37371e-06	PIEZO1.cadd.25
16	88721641	G	T	PIEZO1	missense_variant	35	2.74743e-06	PIEZO1.cadd.25
16	88717090	C	T	PIEZO1	missense_variant	26.7	1.09897e-05	PIEZO1.cadd.25
16	88731870	A	C	PIEZO1	missense_variant	29.4	1.37371e-06	PIEZO1.cadd.25
16	88722886	C	T	PIEZO1	missense_variant	27.1	1.37371e-06	PIEZO1.cadd.25
16	88717154	C	T	PIEZO1	missense_variant	27.1	2.74743e-06	PIEZO1.cadd.25
16	88721947	T	C	PIEZO1	missense_variant	34	1.37374e-06	PIEZO1.cadd.25
16	88721629	G	T	PIEZO1	missense_variant	33	4.1293e-06	PIEZO1.cadd.25
16	88719815	A	C	PIEZO1	missense_variant	28.6	1.37372e-06	PIEZO1.cadd.25
16	88719653	A	G	PIEZO1	missense_variant	35	1.37371e-06	PIEZO1.cadd.25
16	88716622	A	C	PIEZO1	missense_variant	31	2.74742e-06	PIEZO1.cadd.25
16	88715956	G	T	PIEZO1	missense_variant	32	1.37371e-06	PIEZO1.cadd.25
16	88734779	C	T	PIEZO1	missense_variant	34	2.47268e-05	PIEZO1.cadd.25
16	88717147	A	C	PIEZO1	missense_variant	33	4.12113e-06	PIEZO1.cadd.25
16	88716634	C	G	PIEZO1	missense_variant	26.1	2.47268e-05	PIEZO1.cadd.25
16	88734512	A	G	PIEZO1	missense_variant	34	1.37371e-06	PIEZO1.cadd.25
16	88721581	A	T	PIEZO1	missense_variant	34	1.37371e-06	PIEZO1.cadd.25
16	88719851	T	G	PIEZO1	missense_variant	31	2.74742e-06	PIEZO1.cadd.25
16	88716613	T	C	PIEZO1	missense_variant	27.5	2.74742e-06	PIEZO1.cadd.25
16	88721683	G	C	PIEZO1	missense_variant	35	1.37371e-06	PIEZO1.cadd.25
16	88726578	G	C	PIEZO1	missense_variant	32	1.37371e-06	PIEZO1.cadd.25
16	88726356	C	T	PIEZO1	missense_variant	32	3.2969e-05	PIEZO1.cadd.25
16	88726615	A	G	PIEZO1	missense_variant	31	3.70902e-05	PIEZO1.cadd.25
16	88715838	C	A	PIEZO1	missense_variant	25.7	2.74761e-06	PIEZO1.cadd.25
16	88715693	A	G	PIEZO1	missense_variant	35	5.50293e-06	PIEZO1.cadd.25
16	88717145	T	G	PIEZO1	missense_variant	25.7	1.37371e-06	PIEZO1.cadd.25
16	88727645	C	G	PIEZO1	missense_variant	32	9.61597e-06	PIEZO1.cadd.25
16	88715766	C	T	PIEZO1	missense_variant	31	6.86857e-06	PIEZO1.cadd.25
16	88736317	G	A	PIEZO1	missense_variant	33	1.37371e-06	PIEZO1.cadd.25
16	88731892	C	T	PIEZO1	missense_variant	26.9	6.04432e-05	PIEZO1.cadd.25
16	88721626	C	A	PIEZO1	missense_variant	28.6	5.49532e-06	PIEZO1.cadd.25
16	88721844	G	C	PIEZO1	missense_variant	34	1.37373e-06	PIEZO1.cadd.25
16	88738425	G	A	PIEZO1	missense_variant	32	5.49484e-06	PIEZO1.cadd.25
16	88733285	C	T	PIEZO1	missense_variant	25.2	1.37371e-06	PIEZO1.cadd.25
16	88732660	G	T	PIEZO1	missense_variant	27.8	1.37372e-06	PIEZO1.cadd.25
16	88716239	G	C	PIEZO1	missense_variant	35	2.74743e-06	PIEZO1.cadd.25
16	88736381	G	C	PIEZO1	missense_variant	28.6	1.37371e-06	PIEZO1.cadd.25
16	88735233	A	T	PIEZO1	missense_variant	34	9.61599e-06	PIEZO1.cadd.25
16	88715799	A	G	PIEZO1	missense_variant	33	2.74742e-06	PIEZO1.cadd.25
16	88720177	C	T	PIEZO1	missense_variant	28.6	2.33531e-05	PIEZO1.cadd.25
16	88736264	G	A	PIEZO1	missense_variant	26.0	1.51108e-05	PIEZO1.cadd.25
16	88719880	C	T	PIEZO1	missense_variant	32	4.12114e-06	PIEZO1.cadd.25
16	88721839	C	G	PIEZO1	missense_variant	31	1.09898e-05	PIEZO1.cadd.25
16	88716898	G	C	PIEZO1	missense_variant	28.1	1.37371e-06	PIEZO1.cadd.25
16	88720455	A	G	PIEZO1	missense_variant	28.5	1.37372e-05	PIEZO1.cadd.25
16	88736348	T	A	PIEZO1	missense_variant	26.7	1.37398e-06	PIEZO1.cadd.25
16	88721575	T	C	PIEZO1	missense_variant	29.5	2.74742e-06	PIEZO1.cadd.25
16	88735213	G	A	PIEZO1	missense_variant	34	0.00111271	PIEZO1.cadd.25
16	88736392	T	C	PIEZO1	missense_variant	34	4.12113e-06	PIEZO1.cadd.25
16	88731886	C	T	PIEZO1	missense_variant	27.0	1.51108e-05	PIEZO1.cadd.25
16	88722002	G	A	PIEZO1	missense_variant	25.0	3.29694e-05	PIEZO1.cadd.25
16	88732638	C	T	PIEZO1	missense_variant	25.0	4.94537e-05	PIEZO1.cadd.25
16	88715849	A	G	PIEZO1	missense_variant	27.6	6.86855e-06	PIEZO1.cadd.25
16	88734762	A	T	PIEZO1	missense_variant	28.1	8.24226e-06	PIEZO1.cadd.25
16	88719821	T	G	PIEZO1	missense_variant	27.0	1.51108e-05	PIEZO1.cadd.25
16	88719672	C	T	PIEZO1	missense_variant	32	1.37371e-06	PIEZO1.cadd.25
16	88715960	G	C	PIEZO1	missense_variant	35	4.25855e-05	PIEZO1.cadd.25
16	88719949	T	G	PIEZO1	missense_variant	25.3	1.37371e-06	PIEZO1.cadd.25
16	88721717	C	A	PIEZO1	missense_variant	27.9	4.12114e-06	PIEZO1.cadd.25
16	88715843	A	G	PIEZO1	missense_variant	35	1.37371e-06	PIEZO1.cadd.25
16	88726553	A	G	PIEZO1	missense_variant	26.0	1.37371e-06	PIEZO1.cadd.25
16	88715623	C	A	PIEZO1	missense_variant	35	1.37371e-06	PIEZO1.cadd.25
16	88733375	C	A	PIEZO1	missense_variant	25.6	4.12114e-06	PIEZO1.cadd.25
16	88736330	G	A	PIEZO1	missense_variant	34	1.37371e-05	PIEZO1.cadd.25
16	88732411	C	T	PIEZO1	missense_variant	29.2	4.12174e-06	PIEZO1.cadd.25
16	88734432	G	A	PIEZO1	missense_variant	31	1.37371e-06	PIEZO1.cadd.25
16	88736678	G	C	PIEZO1	missense_variant	25.3	1.37371e-06	PIEZO1.cadd.25
16	88742392	A	G	PIEZO1	missense_variant	26.5	2.74742e-06	PIEZO1.cadd.25
16	88731880	C	T	PIEZO1	missense_variant	25.6	1.23688e-05	PIEZO1.cadd.25
16	88721614	A	G	PIEZO1	missense_variant	26.1	1.37371e-06	PIEZO1.cadd.25
16	88715666	T	G	PIEZO1	missense_variant	33	1.39006e-06	PIEZO1.cadd.25
16	88715787	T	G	PIEZO1	missense_variant	26.1	1.37372e-06	PIEZO1.cadd.25
16	88715952	C	T	PIEZO1	missense_variant	27.4	9.61597e-06	PIEZO1.cadd.25
16	88727563	G	T	PIEZO1	missense_variant	27.4	1.37374e-06	PIEZO1.cadd.25
16	88733734	A	T	PIEZO1	missense_variant	34	1.37372e-06	PIEZO1.cadd.25
16	88726816	C	A	PIEZO1	missense_variant	26.9	2.33549e-05	PIEZO1.cadd.25
16	88719893	C	T	PIEZO1	missense_variant	26.7	4.12113e-06	PIEZO1.cadd.25
16	88720500	A	C	PIEZO1	missense_variant	32	4.12113e-06	PIEZO1.cadd.25
16	88715625	A	G	PIEZO1	missense_variant	35	2.74742e-06	PIEZO1.cadd.25
16	88726565	C	A	PIEZO1	missense_variant	26.3	1.37436e-06	PIEZO1.cadd.25
16	88715642	G	A	PIEZO1	missense_variant	33	0.00998137	PIEZO1.cadd.25
16	88723871	C	G	PIEZO1	missense_variant	26.3	1.37372e-06	PIEZO1.cadd.25
16	88731867	T	C	PIEZO1	missense_variant	28.2	6.86855e-06	PIEZO1.cadd.25
16	88715700	G	A	PIEZO1	missense_variant	25.9	0.000421729	PIEZO1.cadd.25
16	88720519	A	G	PIEZO1	missense_variant	25.6	3.57164e-05	PIEZO1.cadd.25
16	88719610	G	T	PIEZO1	missense_variant	25.9	2.74743e-06	PIEZO1.cadd.25
16	88720513	G	A	PIEZO1	missense_variant	29.3	1.09897e-05	PIEZO1.cadd.25
16	88715664	G	A	PIEZO1	missense_variant	34	9.61597e-06	PIEZO1.cadd.25
16	88719602	A	G	PIEZO1	missense_variant	29.5	6.45643e-05	PIEZO1.cadd.25
16	88717088	A	C	PIEZO1	missense_variant	27.1	1.37371e-06	PIEZO1.cadd.25
16	88722877	A	G	PIEZO1	missense_variant	31	5.49484e-06	PIEZO1.cadd.25
16	88726749	T	C	PIEZO1	missense_variant	26.3	5.49484e-06	PIEZO1.cadd.25
16	88736329	C	T	PIEZO1	missense_variant	33	1.64845e-05	PIEZO1.cadd.25
16	88736666	G	C	PIEZO1	missense_variant	26.0	2.4727e-05	PIEZO1.cadd.25
16	88727649	C	T	PIEZO1	missense_variant	32	9.61599e-06	PIEZO1.cadd.25
16	88720416	A	G	PIEZO1	missense_variant	27.0	1.37371e-06	PIEZO1.cadd.25
16	88726369	G	C	PIEZO1	missense_variant	25.3	1.37374e-06	PIEZO1.cadd.25
16	88726803	A	G	PIEZO1	missense_variant	27.1	1.37371e-06	PIEZO1.cadd.25
16	88719937	G	C	PIEZO1	missense_variant	28.9	1.37372e-06	PIEZO1.cadd.25
16	88734913	A	G	PIEZO1	missense_variant	33	1.37371e-06	PIEZO1.cadd.25
16	88731894	G	T	PIEZO1	missense_variant	26.2	1.37375e-06	PIEZO1.cadd.25
16	88715656	G	C	PIEZO1	missense_variant	35	1.37378e-06	PIEZO1.cadd.25
16	88715817	C	A	PIEZO1	missense_variant	33	3.70904e-05	PIEZO1.cadd.25
16	88732723	T	C	PIEZO1	missense_variant	26.9	4.12113e-06	PIEZO1.cadd.25
16	88727577	G	T	PIEZO1	missense_variant	29.6	1.37372e-06	PIEZO1.cadd.25
16	88720410	A	G	PIEZO1	missense_variant	28.4	2.19794e-05	PIEZO1.cadd.25
16	88725048	G	A	PIEZO1	missense_variant	25.5	5.49484e-06	PIEZO1.cadd.25
16	88738227	C	G	PIEZO1	missense_variant	25.3	1.37371e-06	PIEZO1.cadd.25
16	88716617	G	A	PIEZO1	missense_variant	26.3	1.78582e-05	PIEZO1.cadd.25
16	88721821	A	G	PIEZO1	missense_variant	32	4.12113e-06	PIEZO1.cadd.25
16	88741568	G	C	PIEZO1	missense_variant	25.0	9.20385e-05	PIEZO1.cadd.25
16	88719833	A	G	PIEZO1	missense_variant	25.8	1.37371e-06	PIEZO1.cadd.25
16	88715640	C	G	PIEZO1	missense_variant	25.6	1.37371e-06	PIEZO1.cadd.25
16	88736191	C	G	PIEZO1	missense_variant	28.9	1.37371e-06	PIEZO1.cadd.25
16	88719707	G	A	PIEZO1	missense_variant	33	8.24226e-06	PIEZO1.cadd.25
16	88742416	G	A	PIEZO1	missense_variant	25.2	1.37371e-06	PIEZO1.cadd.25
16	88726929	A	G	PIEZO1	missense_variant	28.9	1.37371e-06	PIEZO1.cadd.25
16	88719881	G	A	PIEZO1	missense_variant	32	3.57164e-05	PIEZO1.cadd.25
16	88736253	C	G	PIEZO1	missense_variant	34	1.37371e-06	PIEZO1.cadd.25
16	88715651	T	C	PIEZO1	missense_variant	34	1.37371e-06	PIEZO1.cadd.25
16	88726926	A	G	PIEZO1	missense_variant	31	6.86855e-06	PIEZO1.cadd.25
16	88715764	C	G	PIEZO1	missense_variant	25.4	4.12114e-06	PIEZO1.cadd.25
16	88726948	C	G	PIEZO1	missense_variant	27.7	1.23635e-05	PIEZO1.cadd.25
16	88720443	A	G	PIEZO1	missense_variant	28.3	1.37371e-06	PIEZO1.cadd.25
16	88716258	G	C	PIEZO1	missense_variant	34	2.61005e-05	PIEZO1.cadd.25
16	88717091	G	A	PIEZO1	missense_variant	29.1	6.86857e-06	PIEZO1.cadd.25
16	88716865	T	C	PIEZO1	missense_variant	28.2	2.74742e-06	PIEZO1.cadd.25
16	88726891	A	C	PIEZO1	missense_variant	31	5.49484e-06	PIEZO1.cadd.25
16	88717045	G	A	PIEZO1	missense_variant	27.6	1.37371e-06	PIEZO1.cadd.25
16	88720482	T	C	PIEZO1	missense_variant	25.3	1.09897e-05	PIEZO1.cadd.25
16	88726428	T	A	PIEZO1	missense_variant	27.6	6.86855e-06	PIEZO1.cadd.25
16	88721832	C	A	PIEZO1	missense_variant	33	1.37371e-05	PIEZO1.cadd.25
16	88719717	G	A	PIEZO1	missense_variant	35	2.06056e-05	PIEZO1.cadd.25
16	88720392	G	C	PIEZO1	missense_variant	33	4.12113e-06	PIEZO1.cadd.25
16	88736174	A	C	PIEZO1	missense_variant	28.2	4.12113e-05	PIEZO1.cadd.25
16	88733391	G	A	PIEZO1	missense_variant	28.6	0.000119513	PIEZO1.cadd.25
16	88725617	A	C	PIEZO1	missense_variant	27.2	1.37371e-05	PIEZO1.cadd.25
16	88733716	G	A	PIEZO1	missense_variant	34	5.49484e-06	PIEZO1.cadd.25
16	88726752	T	C	PIEZO1	missense_variant	26.4	1.37371e-06	PIEZO1.cadd.25
16	88716650	G	A	PIEZO1	missense_variant	32	1.78582e-05	PIEZO1.cadd.25
16	88721656	C	T	PIEZO1	missense_variant	30	2.19795e-05	PIEZO1.cadd.25
16	88715609	T	A	PIEZO1	missense_variant	34	2.74743e-06	PIEZO1.cadd.25
16	88736168	A	G	PIEZO1	missense_variant	29.2	1.37376e-06	PIEZO1.cadd.25
16	88722239	G	A	PIEZO1	missense_variant	25.8	4.12114e-06	PIEZO1.cadd.25
16	88719596	T	G	PIEZO1	missense_variant	32	1.37372e-06	PIEZO1.cadd.25
16	88720512	G	A	PIEZO1	missense_variant	33	5.2201e-05	PIEZO1.cadd.25
16	88734452	A	C	PIEZO1	missense_variant	34	1.37371e-06	PIEZO1.cadd.25
16	88715766	C	G	PIEZO1	missense_variant	28.6	1.37373e-06	PIEZO1.cadd.25
16	88726395	A	C	PIEZO1	missense_variant	32	2.74743e-06	PIEZO1.cadd.25
16	88723878	G	T	PIEZO1	missense_variant	32	1.37372e-06	PIEZO1.cadd.25
16	88736653	G	A	PIEZO1	missense_variant	25.6	1.37371e-06	PIEZO1.cadd.25
16	88715757	G	A	PIEZO1	missense_variant	34	9.61597e-06	PIEZO1.cadd.25
16	88719596	T	A	PIEZO1	missense_variant	33	2.74743e-06	PIEZO1.cadd.25
16	88716581	G	A	PIEZO1	missense_variant	35	1.37372e-05	PIEZO1.cadd.25
16	88731810	C	T	PIEZO1	missense_variant	26.8	1.09897e-05	PIEZO1.cadd.25
16	88742329	G	C	PIEZO1	missense_variant	26.7	1.37371e-06	PIEZO1.cadd.25
16	88736335	C	G	PIEZO1	missense_variant	34	1.37386e-06	PIEZO1.cadd.25
16	88726372	A	G	PIEZO1	missense_variant	32	2.74748e-06	PIEZO1.cadd.25
16	88734733	C	A	PIEZO1	missense_variant	29.7	1.37371e-06	PIEZO1.cadd.25
16	88715805	G	A	PIEZO1	missense_variant	34	6.86855e-06	PIEZO1.cadd.25
16	88733605	A	G	PIEZO1	missense_variant	29.6	1.37371e-06	PIEZO1.cadd.25
16	88725023	A	G	PIEZO1	missense_variant	28.3	1.23634e-05	PIEZO1.cadd.25
16	88725511	C	T	PIEZO1	missense_variant	25.9	1.37371e-06	PIEZO1.cadd.25
16	88738280	G	C	PIEZO1	missense_variant	25.5	1.37372e-06	PIEZO1.cadd.25
16	88733289	T	C	PIEZO1	missense_variant	25.6	1.37371e-06	PIEZO1.cadd.25
16	88715785	G	C	PIEZO1	missense_variant	28.6	1.37371e-06	PIEZO1.cadd.25
16	88749468	G	A	PIEZO1	missense_variant	29.8	2.74742e-06	PIEZO1.cadd.25
16	88731780	T	C	PIEZO1	missense_variant	33	1.37371e-06	PIEZO1.cadd.25
16	88716884	C	A	PIEZO1	missense_variant	26.6	2.74743e-06	PIEZO1.cadd.25
16	88736159	G	A	PIEZO1	missense_variant	29.1	1.92321e-05	PIEZO1.cadd.25
16	88726589	G	C	PIEZO1	missense_variant	31	1.37371e-06	PIEZO1.cadd.25
16	88735243	G	A	PIEZO1	missense_variant	26.4	1.37371e-06	PIEZO1.cadd.25
16	88716038	C	A	PIEZO1	missense_variant	27.9	1.37371e-06	PIEZO1.cadd.25
16	88715655	G	T	PIEZO1	missense_variant	32	1.37371e-06	PIEZO1.cadd.25
16	88734677	C	T	PIEZO1	missense_variant	26.6	5.35747e-05	PIEZO1.cadd.25
16	88717099	G	A	PIEZO1	missense_variant	31	0.00020606	PIEZO1.cadd.25
16	88734726	G	C	PIEZO1	missense_variant	29.0	1.37371e-06	PIEZO1.cadd.25
16	88716664	G	C	PIEZO1	missense_variant	29.0	1.37371e-06	PIEZO1.cadd.25
16	88726625	C	T	PIEZO1	missense_variant	29.4	2.74743e-06	PIEZO1.cadd.25
16	88726920	T	C	PIEZO1	missense_variant	34	1.37371e-06	PIEZO1.cadd.25
16	88727649	C	G	PIEZO1	missense_variant	32	1.37374e-06	PIEZO1.cadd.25
16	88733403	A	G	PIEZO1	missense_variant	28.7	1.37371e-06	PIEZO1.cadd.25
16	88720276	G	C	PIEZO1	missense_variant	27.6	1.37374e-06	PIEZO1.cadd.25
16	88725674	G	A	PIEZO1	missense_variant	27.1	4.12113e-06	PIEZO1.cadd.25
16	88721860	G	A	PIEZO1	missense_variant	31	1.51108e-05	PIEZO1.cadd.25
16	88732486	C	T	PIEZO1	missense_variant	28.2	1.09899e-05	PIEZO1.cadd.25
16	88722323	G	A	PIEZO1	missense_variant	25.2	4.94535e-05	PIEZO1.cadd.25
16	88731880	C	G	PIEZO1	missense_variant	25.5	0.000219799	PIEZO1.cadd.25
16	88721968	G	A	PIEZO1	missense_variant	28.6	7.83014e-05	PIEZO1.cadd.25
16	88734750	C	G	PIEZO1	missense_variant	27.5	5.495e-06	PIEZO1.cadd.25
16	88722866	G	A	PIEZO1	missense_variant	32	1.51108e-05	PIEZO1.cadd.25
16	88733397	G	A	PIEZO1	missense_variant	26.8	2.06066e-05	PIEZO1.cadd.25
16	88720488	A	C	PIEZO1	missense_variant	34	1.78582e-05	PIEZO1.cadd.25
16	88733734	A	G	PIEZO1	missense_variant	34	2.74743e-06	PIEZO1.cadd.25
16	88721545	T	G	PIEZO1	missense_variant	25.0	1.37371e-06	PIEZO1.cadd.25
16	88715613	T	C	PIEZO1	missense_variant	26.8	1.37379e-05	PIEZO1.cadd.25
16	88716631	C	T	PIEZO1	missense_variant	26.8	5.08274e-05	PIEZO1.cadd.25
16	88725019	G	C	PIEZO1	missense_variant	28.4	5.49484e-06	PIEZO1.cadd.25
16	88715618	C	T	PIEZO1	missense_variant	29.9	4.94561e-05	PIEZO1.cadd.25
16	88721620	A	G	PIEZO1	missense_variant	32	2.74742e-06	PIEZO1.cadd.25
16	88749479	G	C	PIEZO1	missense_variant	25.8	2.06057e-05	PIEZO1.cadd.25
16	88727661	T	C	PIEZO1	missense_variant	27.2	1.37371e-06	PIEZO1.cadd.25
16	88715718	A	G	PIEZO1	missense_variant	35	4.12113e-06	PIEZO1.cadd.25
16	88726728	T	G	PIEZO1	missense_variant	34	1.37371e-06	PIEZO1.cadd.25
16	88723319	G	T	PIEZO1	missense_variant	29.2	5.49484e-06	PIEZO1.cadd.25
16	88732675	G	A	PIEZO1	missense_variant	29.0	0.000167593	PIEZO1.cadd.25
16	88721585	C	G	PIEZO1	missense_variant	28.0	1.37371e-06	PIEZO1.cadd.25
16	88721563	A	C	PIEZO1	missense_variant	33	1.37371e-06	PIEZO1.cadd.25
16	88716719	A	G	PIEZO1	missense_variant	35	6.86855e-06	PIEZO1.cadd.25
16	88734750	C	T	PIEZO1	missense_variant	28.2	1.23636e-05	PIEZO1.cadd.25
16	88719815	A	G	PIEZO1	missense_variant	28.0	1.37372e-06	PIEZO1.cadd.25
16	88716852	G	T	PIEZO1	missense_variant	28.7	1.37374e-06	PIEZO1.cadd.25
16	88738394	G	C	PIEZO1	missense_variant	25.9	1.37371e-06	PIEZO1.cadd.25
16	88717159	A	T	PIEZO1	missense_variant	33	1.37372e-06	PIEZO1.cadd.25
16	88733447	A	G	PIEZO1	missense_variant	25.2	2.74742e-06	PIEZO1.cadd.25
16	88723324	G	A	PIEZO1	missense_variant	25.4	0.000119513	PIEZO1.cadd.25
16	88734780	G	A	PIEZO1	missense_variant	33	2.74743e-06	PIEZO1.cadd.25
16	88717204	G	A	PIEZO1	missense_variant	28.5	5.35747e-05	PIEZO1.cadd.25
16	88727577	G	A	PIEZO1	missense_variant	31	1.37372e-06	PIEZO1.cadd.25
16	88734423	A	G	PIEZO1	missense_variant	33	1.23634e-05	PIEZO1.cadd.25
16	88726597	C	G	PIEZO1	missense_variant	34	1.37371e-06	PIEZO1.cadd.25
16	88735234	G	T	PIEZO1	missense_variant	25.2	1.37371e-06	PIEZO1.cadd.25
16	88732532	G	A	PIEZO1	missense_variant	25.6	5.49484e-06	PIEZO1.cadd.25
16	88716728	C	T	PIEZO1	missense_variant	33	1.37371e-06	PIEZO1.cadd.25
16	88721573	G	A	PIEZO1	missense_variant	33	1.37371e-06	PIEZO1.cadd.25
16	88736245	T	A	PIEZO1	missense_variant	34	1.37371e-06	PIEZO1.cadd.25
16	88719587	C	T	PIEZO1	missense_variant	32	1.37371e-05	PIEZO1.cadd.25
16	88723966	G	A	PIEZO1	missense_variant	32	5.49485e-06	PIEZO1.cadd.25
16	88715756	G	C	PIEZO1	missense_variant	33	8.24262e-06	PIEZO1.cadd.25
16	88734937	G	A	PIEZO1	missense_variant	28.7	2.74742e-06	PIEZO1.cadd.25
16	88736372	C	G	PIEZO1	missense_variant	26.4	1.37375e-06	PIEZO1.cadd.25
16	88719581	G	A	PIEZO1	missense_variant	32	1.37371e-06	PIEZO1.cadd.25
16	88731871	T	G	PIEZO1	missense_variant	28.2	4.12122e-06	PIEZO1.cadd.25
16	88715618	C	G	PIEZO1	missense_variant	32	2.61031e-05	PIEZO1.cadd.25
16	88719937	G	A	PIEZO1	missense_variant	25.7	2.74743e-06	PIEZO1.cadd.25
16	88725664	G	A	PIEZO1	missense_variant	28.1	1.37372e-06	PIEZO1.cadd.25
16	88734426	G	A	PIEZO1	missense_variant	26.1	2.19794e-05	PIEZO1.cadd.25
16	88736159	G	C	PIEZO1	missense_variant	27.8	4.12129e-06	PIEZO1.cadd.25
16	88732678	A	G	PIEZO1	missense_variant	27.7	1.37371e-06	PIEZO1.cadd.25
16	88723932	C	T	PIEZO1	missense_variant	25.0	0.000204683	PIEZO1.cadd.25
16	88719611	T	G	PIEZO1	missense_variant	28.8	1.37371e-06	PIEZO1.cadd.25
16	88736290	A	G	PIEZO1	missense_variant	32	1.37371e-06	PIEZO1.cadd.25
16	88719656	G	A	PIEZO1	missense_variant	34	4.12114e-06	PIEZO1.cadd.25
16	88738299	T	C	PIEZO1	missense_variant	26.0	2.74742e-06	PIEZO1.cadd.25
16	88719877	C	G	PIEZO1	missense_variant	25.9	1.37371e-06	PIEZO1.cadd.25
16	88716380	C	T	PIEZO1	missense_variant	33	9.61597e-06	PIEZO1.cadd.25
16	88716084	G	C	PIEZO1	missense_variant	30	1.37371e-06	PIEZO1.cadd.25
16	88719886	T	C	PIEZO1	missense_variant	29.6	1.37371e-06	PIEZO1.cadd.25
16	88726920	T	G	PIEZO1	missense_variant	34	1.37371e-06	PIEZO1.cadd.25
16	88726407	T	G	PIEZO1	missense_variant	32	2.74742e-06	PIEZO1.cadd.25
16	88716570	C	G	PIEZO1	missense_variant	35	2.74743e-05	PIEZO1.cadd.25
16	88723926	T	G	PIEZO1	missense_variant	27.4	1.09897e-05	PIEZO1.cadd.25
16	88721632	G	C	PIEZO1	missense_variant	33	2.74838e-06	PIEZO1.cadd.25
16	88719880	C	A	PIEZO1	missense_variant	32	1.37372e-06	PIEZO1.cadd.25
16	88719919	A	C	PIEZO1	missense_variant	33	1.37371e-06	PIEZO1.cadd.25
16	88721871	C	G	PIEZO1	missense_variant	33	1.37371e-06	PIEZO1.cadd.25
16	88727656	G	A	PIEZO1	missense_variant	28.4	6.86857e-06	PIEZO1.cadd.25
16	88716644	T	C	PIEZO1	missense_variant	29.5	6.86855e-06	PIEZO1.cadd.25
16	88716246	G	A	PIEZO1	missense_variant	35	5.49485e-06	PIEZO1.cadd.25
16	88733732	C	G	PIEZO1	missense_variant	32	4.12113e-06	PIEZO1.cadd.25
16	88720216	A	C	PIEZO1	missense_variant	26.6	1.64845e-05	PIEZO1.cadd.25
16	88733619	G	T	PIEZO1	missense_variant	28.0	1.37371e-06	PIEZO1.cadd.25
16	88734771	G	A	PIEZO1	missense_variant	32	4.12113e-06	PIEZO1.cadd.25
16	88719875	C	T	PIEZO1	missense_variant	26.4	6.73118e-05	PIEZO1.cadd.25
16	88716727	G	A	PIEZO1	missense_variant	35	2.74742e-06	PIEZO1.cadd.25
16	88726767	T	G	PIEZO1	missense_variant	32	1.37371e-06	PIEZO1.cadd.25
16	88719583	C	G	PIEZO1	missense_variant	26.0	5.49484e-06	PIEZO1.cadd.25
16	88734719	G	C	PIEZO1	missense_variant	29.0	1.37371e-06	PIEZO1.cadd.25
16	88715780	T	C	PIEZO1	missense_variant	25.2	7.83014e-05	PIEZO1.cadd.25
16	88716583	A	C	PIEZO1	missense_variant	35	9.61597e-06	PIEZO1.cadd.25
16	88716421	G	C	PIEZO1	missense_variant	28.9	2.06057e-05	PIEZO1.cadd.25
16	88732399	T	G	PIEZO1	missense_variant	34	4.12113e-06	PIEZO1.cadd.25
16	88726381	A	G	PIEZO1	missense_variant	33	6.86855e-06	PIEZO1.cadd.25
16	88715735	T	C	PIEZO1	missense_variant	34	2.74742e-06	PIEZO1.cadd.25
16	88726284	C	T	PIEZO1	missense_variant	26.7	1.37371e-06	PIEZO1.cadd.25
16	88736177	G	A	PIEZO1	missense_variant	27.3	2.74742e-06	PIEZO1.cadd.25
16	88720258	G	A	PIEZO1	missense_variant	25.4	1.09897e-05	PIEZO1.cadd.25
16	88722010	C	T	PIEZO1	missense_variant	26.9	9.20385e-05	PIEZO1.cadd.25
16	88738068	A	C	PIEZO1	missense_variant	26.2	4.12113e-06	PIEZO1.cadd.25
16	88731873	C	T	PIEZO1	missense_variant	27.3	7.14329e-05	PIEZO1.cadd.25
16	88723875	A	T	PIEZO1	missense_variant	26.5	1.37372e-06	PIEZO1.cadd.25
16	88726957	A	G	PIEZO1	missense_variant	29.1	1.37371e-06	PIEZO1.cadd.25
16	88734495	A	G	PIEZO1	missense_variant	32	1.37371e-06	PIEZO1.cadd.25
16	88736227	G	A	PIEZO1	missense_variant	34	1.37371e-06	PIEZO1.cadd.25
16	88715999	A	G	PIEZO1	missense_variant	28.1	2.19794e-05	PIEZO1.cadd.25
16	88716400	T	G	PIEZO1	missense_variant	27.0	1.37371e-06	PIEZO1.cadd.25
16	88719812	G	A	PIEZO1	missense_variant	26.9	2.33531e-05	PIEZO1.cadd.25
16	88720166	G	C	PIEZO1	missense_variant	32	1.37371e-06	PIEZO1.cadd.25
16	88721989	G	A	PIEZO1	missense_variant	25.4	1.37372e-06	PIEZO1.cadd.25
16	88720169	A	G	PIEZO1	missense_variant	33	9.61599e-06	PIEZO1.cadd.25
16	88716081	G	A	PIEZO1	missense_variant	33	1.37371e-06	PIEZO1.cadd.25
16	88715624	C	G	PIEZO1	missense_variant	35	1.09897e-05	PIEZO1.cadd.25
16	88736196	C	G	PIEZO1	missense_variant	28.1	1.37371e-06	PIEZO1.cadd.25
16	88719838	T	G	PIEZO1	missense_variant	25.9	1.37371e-06	PIEZO1.cadd.25
16	88716632	G	A	PIEZO1	missense_variant	28.7	4.12113e-06	PIEZO1.cadd.25
16	88721581	A	G	PIEZO1	missense_variant	34	1.37371e-06	PIEZO1.cadd.25
16	88716676	A	G	PIEZO1	missense_variant	25.1	8.24226e-06	PIEZO1.cadd.25
16	88715811	A	G	PIEZO1	missense_variant	27.8	1.37371e-06	PIEZO1.cadd.25
16	88738245	G	A	PIEZO1	missense_variant	28.8	1.37371e-06	PIEZO1.cadd.25
16	88738296	A	T	PIEZO1	missense_variant	27.5	1.37371e-06	PIEZO1.cadd.25
16	88725517	A	G	PIEZO1	missense_variant	27.5	1.37371e-06	PIEZO1.cadd.25
16	88734477	G	C	PIEZO1	missense_variant	29.4	1.37371e-06	PIEZO1.cadd.25
16	88719654	G	C	PIEZO1	missense_variant	25.1	1.37371e-06	PIEZO1.cadd.25
16	88726849	A	G	PIEZO1	missense_variant	34	1.37371e-06	PIEZO1.cadd.25
16	88721869	G	C	PIEZO1	missense_variant	32	1.37371e-06	PIEZO1.cadd.25
16	88717153	C	G	PIEZO1	missense_variant	28.5	1.37371e-06	PIEZO1.cadd.25
16	88734517	C	G	PIEZO1	missense_variant	25.2	1.37371e-06	PIEZO1.cadd.25
16	88726287	G	C	PIEZO1	missense_variant	29.8	1.37371e-06	PIEZO1.cadd.25
16	88715745	G	A	PIEZO1	missense_variant	35	8.24226e-05	PIEZO1.cadd.25
16	88732336	T	C	PIEZO1	missense_variant	31	1.37371e-06	PIEZO1.cadd.25
16	88716581	G	T	PIEZO1	missense_variant	27.2	2.74749e-06	PIEZO1.cadd.25
16	88719847	A	G	PIEZO1	missense_variant	32	1.37371e-06	PIEZO1.cadd.25
16	88732639	G	C	PIEZO1	missense_variant	27.0	1.37379e-06	PIEZO1.cadd.25
16	88717122	G	C	PIEZO1	missense_variant	25.9	6.86857e-06	PIEZO1.cadd.25
16	88726357	G	A	PIEZO1	missense_variant	34	5.49487e-06	PIEZO1.cadd.25
16	88726855	G	C	PIEZO1	missense_variant	25.9	1.37388e-06	PIEZO1.cadd.25
16	88727168	G	A	PIEZO1	missense_variant	27.7	1.78582e-05	PIEZO1.cadd.25
16	88727054	T	G	PIEZO1	missense_variant	32	1.51108e-05	PIEZO1.cadd.25
16	88726912	A	C	PIEZO1	missense_variant	35	2.61005e-05	PIEZO1.cadd.25
16	88721560	A	G	PIEZO1	missense_variant	34	1.37371e-06	PIEZO1.cadd.25
16	88721426	T	C	PIEZO1	missense_variant	27.3	1.37372e-06	PIEZO1.cadd.25
16	88715740	G	C	PIEZO1	missense_variant	32	1.37374e-05	PIEZO1.cadd.25
16	88715994	G	A	PIEZO1	missense_variant	32	1.37371e-06	PIEZO1.cadd.25
16	88732412	G	C	PIEZO1	missense_variant	27.7	1.51127e-05	PIEZO1.cadd.25
16	88719665	G	A	PIEZO1	missense_variant	32	5.2201e-05	PIEZO1.cadd.25
16	88726596	C	A	PIEZO1	missense_variant	32	2.19795e-05	PIEZO1.cadd.25
16	88738231	C	T	PIEZO1	missense_variant	25.7	9.61599e-06	PIEZO1.cadd.25
16	88736248	A	G	PIEZO1	missense_variant	28.5	1.37371e-06	PIEZO1.cadd.25
16	88721839	C	T	PIEZO1	missense_variant	29.5	4.12122e-06	PIEZO1.cadd.25
16	88716473	T	G	PIEZO1	missense_variant	25.4	1.37371e-06	PIEZO1.cadd.25
16	88715669	G	A	PIEZO1	missense_variant	34	8.24226e-06	PIEZO1.cadd.25
16	88715628	T	C	PIEZO1	missense_variant	34	1.37371e-06	PIEZO1.cadd.25
16	88717157	C	A	PIEZO1	missense_variant	34	1.37371e-06	PIEZO1.cadd.25
16	88721810	C	T	PIEZO1	missense_variant	25.9	2.74742e-06	PIEZO1.cadd.25
16	88716362	C	G	PIEZO1	missense_variant	25.2	4.12113e-06	PIEZO1.cadd.25
16	88716470	C	T	PIEZO1	missense_variant	28.9	4.12113e-06	PIEZO1.cadd.25
16	88726556	A	C	PIEZO1	missense_variant	34	1.37371e-06	PIEZO1.cadd.25
16	88723893	G	C	PIEZO1	missense_variant	25.0	1.37378e-06	PIEZO1.cadd.25
16	88734519	C	G	PIEZO1	missense_variant	32	1.37371e-06	PIEZO1.cadd.25
16	88715714	A	T	PIEZO1	missense_variant	35	1.37371e-06	PIEZO1.cadd.25
16	88715744	C	G	PIEZO1	missense_variant	35	3.02221e-05	PIEZO1.cadd.25
16	88736273	A	G	PIEZO1	missense_variant	25.5	1.37371e-06	PIEZO1.cadd.25
16	88721602	T	A	PIEZO1	missense_variant	26.4	0.000142866	PIEZO1.cadd.25
16	88734750	C	A	PIEZO1	missense_variant	27.3	2.74752e-06	PIEZO1.cadd.25
16	88720232	G	T	PIEZO1	missense_variant	27.4	1.37371e-06	PIEZO1.cadd.25
16	88734740	T	C	PIEZO1	missense_variant	34	2.74742e-06	PIEZO1.cadd.25
16	88734949	T	C	PIEZO1	missense_variant	26.3	6.86855e-06	PIEZO1.cadd.25
16	88720489	T	C	PIEZO1	missense_variant	25.9	2.74742e-06	PIEZO1.cadd.25
16	88731819	C	T	PIEZO1	missense_variant	32	9.61597e-06	PIEZO1.cadd.25
16	88727043	A	G	PIEZO1	missense_variant	29.2	2.74742e-06	PIEZO1.cadd.25
16	88719617	T	C	PIEZO1	missense_variant	34	1.37371e-05	PIEZO1.cadd.25
16	88736372	C	T	PIEZO1	missense_variant	25.8	1.51108e-05	PIEZO1.cadd.25
16	88726562	T	G	PIEZO1	missense_variant	31	1.37371e-06	PIEZO1.cadd.25
16	88721569	A	G	PIEZO1	missense_variant	25.4	1.37371e-06	PIEZO1.cadd.25
16	88717192	C	T	PIEZO1	missense_variant	27.5	1.51108e-05	PIEZO1.cadd.25
16	88716892	A	G	PIEZO1	missense_variant	33	4.12114e-06	PIEZO1.cadd.25
16	88731715	G	C	PIEZO1	missense_variant	25.1	1.37373e-06	PIEZO1.cadd.25
16	88732391	G	T	PIEZO1	missense_variant	25.9	1.37371e-06	PIEZO1.cadd.25
16	88720085	G	A	PIEZO1	missense_variant	34	1.37371e-06	PIEZO1.cadd.25
16	88716852	G	C	PIEZO1	missense_variant	34	1.37374e-06	PIEZO1.cadd.25
16	88719845	G	C	PIEZO1	missense_variant	26.9	2.74742e-06	PIEZO1.cadd.25
16	88734909	A	C	PIEZO1	missense_variant	32	1.37374e-06	PIEZO1.cadd.25
16	88726574	C	A	PIEZO1	missense_variant	25.1	1.37371e-06	PIEZO1.cadd.25
16	88727596	G	T	PIEZO1	missense_variant	32	1.37371e-06	PIEZO1.cadd.25
16	88722965	G	T	PIEZO1	missense_variant	25.0	1.37371e-06	PIEZO1.cadd.25
16	88731828	A	G	PIEZO1	missense_variant	31	5.49484e-06	PIEZO1.cadd.25
16	88749419	G	A	PIEZO1	missense_variant	27.8	1.37381e-06	PIEZO1.cadd.25
16	88732530	G	C	PIEZO1	missense_variant	26.3	8.2426e-06	PIEZO1.cadd.25
16	88749449	A	G	PIEZO1	missense_variant	26.6	2.74742e-06	PIEZO1.cadd.25
16	88715794	G	T	PIEZO1	missense_variant	33	1.37371e-06	PIEZO1.cadd.25
16	88727155	C	A	PIEZO1	missense_variant	34	1.37371e-06	PIEZO1.cadd.25
16	88736363	G	C	PIEZO1	missense_variant	25.8	1.37374e-06	PIEZO1.cadd.25
16	88733731	C	T	PIEZO1	missense_variant	26.2	0.00593168	PIEZO1.cadd.25
16	88727165	G	T	PIEZO1	missense_variant	32	1.37371e-06	PIEZO1.cadd.25
16	88719640	G	C	PIEZO1	missense_variant	25.4	1.37371e-06	PIEZO1.cadd.25
16	88725596	G	T	PIEZO1	missense_variant	25.5	2.74742e-06	PIEZO1.cadd.25
16	88741585	G	A	PIEZO1	missense_variant	25.2	1.09899e-05	PIEZO1.cadd.25
16	88715721	T	C	PIEZO1	missense_variant	34	1.37371e-06	PIEZO1.cadd.25
16	88717023	C	G	PIEZO1	missense_variant	25.1	1.92319e-05	PIEZO1.cadd.25
16	88734708	A	G	PIEZO1	missense_variant	26.9	1.37371e-06	PIEZO1.cadd.25
16	88720129	A	C	PIEZO1	missense_variant	29.8	5.49484e-06	PIEZO1.cadd.25
16	88715751	C	T	PIEZO1	missense_variant	28.7	0.00026513	PIEZO1.cadd.25
16	88722907	G	A	PIEZO1	missense_variant	28.8	1.37371e-06	PIEZO1.cadd.25
16	88721840	G	A	PIEZO1	missense_variant	34	2.33531e-05	PIEZO1.cadd.25
16	88721632	G	T	PIEZO1	missense_variant	33	1.37419e-06	PIEZO1.cadd.25
16	88734939	C	G	PIEZO1	missense_variant	27.4	4.2585e-05	PIEZO1.cadd.25
16	88722964	A	T	PIEZO1	missense_variant	28.9	1.37371e-06	PIEZO1.cadd.25
16	88721552	G	T	PIEZO1	missense_variant	33	1.37389e-06	PIEZO1.cadd.25
16	88720401	C	T	PIEZO1	missense_variant	30	1.37373e-06	PIEZO1.cadd.25
16	88734747	C	T	PIEZO1	missense_variant	31	1.37371e-06	PIEZO1.cadd.25
16	88731858	A	T	PIEZO1	missense_variant	25.6	1.37372e-06	PIEZO1.cadd.25
16	88721548	G	A	PIEZO1	missense_variant	35	3.43427e-05	PIEZO1.cadd.25
16	88720387	C	G	PIEZO1	missense_variant	33	1.37371e-06	PIEZO1.cadd.25
16	88719575	T	C	PIEZO1	missense_variant	26.9	1.37371e-06	PIEZO1.cadd.25
16	88715976	C	T	PIEZO1	missense_variant	28.5	1.37371e-06	PIEZO1.cadd.25
16	88725063	C	A	PIEZO1	missense_variant	26.4	6.86951e-06	PIEZO1.cadd.25
16	88726923	C	G	PIEZO1	missense_variant	29.1	5.49502e-06	PIEZO1.cadd.25
16	88725506	G	C	PIEZO1	missense_variant	28.8	2.74744e-06	PIEZO1.cadd.25
16	88719862	C	T	PIEZO1	missense_variant	33	2.74742e-06	PIEZO1.cadd.25
16	88715967	T	C	PIEZO1	missense_variant	34	1.37371e-06	PIEZO1.cadd.25
16	88731874	G	A	PIEZO1	missense_variant	33	3.70907e-05	PIEZO1.cadd.25
16	88735198	C	T	PIEZO1	missense_variant	27.7	1.37371e-06	PIEZO1.cadd.25
16	88734511	G	C	PIEZO1	missense_variant	26.1	6.86857e-06	PIEZO1.cadd.25
16	88719865	G	C	PIEZO1	missense_variant	25.9	1.37371e-06	PIEZO1.cadd.25
16	88721926	T	G	PIEZO1	missense_variant	26.0	1.37371e-06	PIEZO1.cadd.25
17	44253219	G	A	SLC4A1	missense_variant	27.4	2.74742e-06	SLC4A1.cadd.25
17	44253240	C	T	SLC4A1	missense_variant	29.2	6.86855e-06	SLC4A1.cadd.25
17	44260727	T	C	SLC4A1	missense_variant	28.5	1.37446e-06	SLC4A1.cadd.25
17	44259251	C	T	SLC4A1	missense_variant	25.3	1.37371e-06	SLC4A1.cadd.25
17	44251556	G	A	SLC4A1	missense_variant	25.0	8.24226e-06	SLC4A1.cadd.25
17	44254500	T	C	SLC4A1	missense_variant	28.3	1.37371e-06	SLC4A1.cadd.25
17	44255272	C	T	SLC4A1	missense_variant	26.5	1.37371e-06	SLC4A1.cadd.25
17	44254509	A	G	SLC4A1	missense_variant	27.9	1.37371e-06	SLC4A1.cadd.25
17	44251543	G	C	SLC4A1	missense_variant	34	1.37371e-06	SLC4A1.cadd.25
17	44260755	C	T	SLC4A1	missense_variant	27.1	1.37371e-06	SLC4A1.cadd.25
17	44260527	A	G	SLC4A1	missense_variant	31	1.37371e-06	SLC4A1.cadd.25
17	44253252	G	A	SLC4A1	missense_variant	29.5	6.86855e-06	SLC4A1.cadd.25
17	44258535	G	A	SLC4A1	missense_variant	27.7	5.49484e-06	SLC4A1.cadd.25
17	44254544	G	A	SLC4A1	missense_variant	29.4	1.37371e-06	SLC4A1.cadd.25
17	44253348	C	A	SLC4A1	missense_variant	28.3	2.74762e-06	SLC4A1.cadd.25
17	44251274	A	G	SLC4A1	missense_variant	34	1.37371e-06	SLC4A1.cadd.25
17	44257783	C	G	SLC4A1	missense_variant	25.2	6.86855e-06	SLC4A1.cadd.25
17	44254512	C	T	SLC4A1	missense_variant	27.1	2.74742e-06	SLC4A1.cadd.25
17	44251582	G	C	SLC4A1	missense_variant	34	1.37371e-06	SLC4A1.cadd.25
17	44253253	C	T	SLC4A1	missense_variant	26.4	1.37371e-06	SLC4A1.cadd.25
17	44257669	G	A	SLC4A1	missense_variant	34	2.74747e-06	SLC4A1.cadd.25
17	44258105	C	A	SLC4A1	missense_variant	28.9	1.37371e-06	SLC4A1.cadd.25
17	44259173	A	G	SLC4A1	missense_variant	26.7	1.37371e-06	SLC4A1.cadd.25
17	44257489	C	A	SLC4A1	missense_variant	27.4	1.37371e-06	SLC4A1.cadd.25
17	44251541	C	T	SLC4A1	missense_variant	25.0	1.92319e-05	SLC4A1.cadd.25
17	44254616	C	G	SLC4A1	missense_variant	28.0	1.3738e-06	SLC4A1.cadd.25
17	44251477	C	T	SLC4A1	missense_variant	33	2.74742e-06	SLC4A1.cadd.25
17	44254652	A	G	SLC4A1	missense_variant	28.8	2.47268e-05	SLC4A1.cadd.25
17	44253247	T	C	SLC4A1	missense_variant	26.2	1.37371e-06	SLC4A1.cadd.25
17	44251420	C	T	SLC4A1	missense_variant	25.1	9.61597e-06	SLC4A1.cadd.25
17	44251182	A	G	SLC4A1	missense_variant	28.4	4.12113e-06	SLC4A1.cadd.25
17	44257748	C	T	SLC4A1	missense_variant	25.4	4.12113e-06	SLC4A1.cadd.25
17	44258025	C	T	SLC4A1	missense_variant	25.9	2.74742e-06	SLC4A1.cadd.25
17	44253355	G	A	SLC4A1	missense_variant	26.2	4.2585e-05	SLC4A1.cadd.25
17	44251211	G	A	SLC4A1	missense_variant	28.0	5.35747e-05	SLC4A1.cadd.25
17	44253316	C	T	SLC4A1	missense_variant	26.1	2.74742e-06	SLC4A1.cadd.25
17	44259191	C	A	SLC4A1	missense_variant	26.4	1.37374e-06	SLC4A1.cadd.25
17	44251319	C	T	SLC4A1	missense_variant	33	4.12113e-06	SLC4A1.cadd.25
17	44260455	A	C	SLC4A1	missense_variant	29.8	1.37371e-06	SLC4A1.cadd.25
17	44251321	C	G	SLC4A1	missense_variant	32	9.61597e-06	SLC4A1.cadd.25
17	44260531	G	A	SLC4A1	missense_variant	25.2	1.37371e-06	SLC4A1.cadd.25
17	44257441	A	G	SLC4A1	missense_variant	32	1.37371e-06	SLC4A1.cadd.25
17	44253369	A	G	SLC4A1	missense_variant	28.0	1.37371e-06	SLC4A1.cadd.25
17	44259320	G	A	SLC4A1	missense_variant	25.2	6.18169e-05	SLC4A1.cadd.25
17	44253279	G	A	SLC4A1	missense_variant	28.8	1.37371e-06	SLC4A1.cadd.25
17	44255758	A	G	SLC4A1	missense_variant	34	1.37371e-06	SLC4A1.cadd.25
17	44251469	G	A	SLC4A1	missense_variant	26.4	1.37371e-06	SLC4A1.cadd.25
17	44258026	A	C	SLC4A1	missense_variant	25.2	2.19794e-05	SLC4A1.cadd.25
17	44253361	T	C	SLC4A1	missense_variant	27.1	6.86855e-06	SLC4A1.cadd.25
17	44251504	G	A	SLC4A1	missense_variant	28.8	5.63221e-05	SLC4A1.cadd.25
17	44251271	C	A	SLC4A1	missense_variant	26.0	1.37371e-06	SLC4A1.cadd.25
17	44254616	C	T	SLC4A1	missense_variant	27.7	3.43428e-05	SLC4A1.cadd.25
17	44251484	A	G	SLC4A1	missense_variant	31	8.24226e-06	SLC4A1.cadd.25
17	44251184	A	G	SLC4A1	missense_variant	25.3	0.000114018	SLC4A1.cadd.25
17	44255731	G	T	SLC4A1	missense_variant	28.7	1.37371e-06	SLC4A1.cadd.25
17	44258153	A	G	SLC4A1	missense_variant	26.4	1.37371e-06	SLC4A1.cadd.25
17	44253333	C	T	SLC4A1	missense_variant	25.7	6.86855e-06	SLC4A1.cadd.25
17	44258130	C	T	SLC4A1	missense_variant	25.1	2.74742e-06	SLC4A1.cadd.25
17	44251265	A	C	SLC4A1	missense_variant	30	1.37371e-06	SLC4A1.cadd.25
17	44258096	G	A	SLC4A1	missense_variant	31	6.18169e-05	SLC4A1.cadd.25
17	44258102	C	T	SLC4A1	missense_variant	28.5	2.74742e-06	SLC4A1.cadd.25
17	44257450	C	T	SLC4A1	missense_variant	25.6	1.37371e-06	SLC4A1.cadd.25
17	44251507	G	T	SLC4A1	missense_variant	31	1.37371e-06	SLC4A1.cadd.25
17	44257507	C	T	SLC4A1	missense_variant	25.4	2.74742e-06	SLC4A1.cadd.25
17	44257424	G	A	SLC4A1	missense_variant	33	4.12113e-06	SLC4A1.cadd.25
17	44251573	A	C	SLC4A1	missense_variant	34	1.37371e-06	SLC4A1.cadd.25
17	44255290	G	A	SLC4A1	missense_variant	26.7	4.12113e-06	SLC4A1.cadd.25
17	44260746	G	A	SLC4A1	missense_variant	25.1	2.06056e-05	SLC4A1.cadd.25
17	44257498	A	G	SLC4A1	missense_variant	28.2	1.37371e-06	SLC4A1.cadd.25
17	44257454	C	T	SLC4A1	missense_variant	26.6	3.02216e-05	SLC4A1.cadd.25
17	44254617	G	A	SLC4A1	missense_variant	26.4	1.09897e-05	SLC4A1.cadd.25
17	44251573	A	G	SLC4A1	missense_variant	33	1.37371e-06	SLC4A1.cadd.25
17	44258091	A	G	SLC4A1	missense_variant	28.0	1.37371e-06	SLC4A1.cadd.25
17	44259170	G	A	SLC4A1	missense_variant	27.2	1.37371e-06	SLC4A1.cadd.25
17	44251217	G	A	SLC4A1	missense_variant	32	1.37371e-06	SLC4A1.cadd.25
17	44257436	G	A	SLC4A1	missense_variant	26.7	5.49484e-06	SLC4A1.cadd.25
17	44255746	A	C	SLC4A1	missense_variant	31	2.74742e-06	SLC4A1.cadd.25
17	44255691	G	C	SLC4A1	missense_variant	32	0.000118139	SLC4A1.cadd.25
17	44257429	A	G	SLC4A1	missense_variant	29.7	1.37371e-06	SLC4A1.cadd.25
17	44253147	A	T	SLC4A1	missense_variant	27.9	1.37371e-06	SLC4A1.cadd.25
16	67942719	G	A	LCAT	missense_variant	28.9	6.86855e-06	LCAT.cadd.25
16	67942936	G	A	LCAT	missense_variant	27.1	2.74742e-06	LCAT.cadd.25
16	67939968	C	A	LCAT	missense_variant	26.8	1.37371e-06	LCAT.cadd.25
16	67940316	C	T	LCAT	missense_variant	27.5	1.37371e-06	LCAT.cadd.25
16	67940115	G	A	LCAT	missense_variant	25.8	4.12114e-06	LCAT.cadd.25
16	67944010	A	C	LCAT	missense_variant	26.9	1.37371e-06	LCAT.cadd.25
16	67942718	C	T	LCAT	missense_variant	27.0	1.37371e-06	LCAT.cadd.25
16	67940449	T	A	LCAT	missense_variant	26.7	1.37371e-06	LCAT.cadd.25
16	67942921	G	A	LCAT	missense_variant	29.8	2.74742e-05	LCAT.cadd.25
16	67942396	C	T	LCAT	missense_variant	25.4	1.37371e-06	LCAT.cadd.25
16	67940284	A	G	LCAT	missense_variant	32	1.37371e-06	LCAT.cadd.25
16	67942545	T	A	LCAT	missense_variant	31	1.37371e-06	LCAT.cadd.25
16	67942575	T	C	LCAT	missense_variant	32	4.12114e-06	LCAT.cadd.25
16	67940475	T	C	LCAT	missense_variant	26.4	1.37371e-06	LCAT.cadd.25
16	67942929	A	G	LCAT	missense_variant	27.6	9.61597e-06	LCAT.cadd.25
16	67940043	G	A	LCAT	missense_variant	26.6	1.37371e-06	LCAT.cadd.25
16	67940424	C	T	LCAT	missense_variant	32	5.49485e-06	LCAT.cadd.25
16	67940262	C	T	LCAT	missense_variant	26.1	3.43428e-05	LCAT.cadd.25
16	67942902	T	C	LCAT	missense_variant	26.8	9.61597e-06	LCAT.cadd.25
16	67940131	C	T	LCAT	missense_variant	25.9	1.37371e-06	LCAT.cadd.25
16	67942462	G	A	LCAT	missense_variant	26.5	4.67061e-05	LCAT.cadd.25
16	67942763	T	A	LCAT	missense_variant	25.2	1.37371e-06	LCAT.cadd.25
16	67940278	T	C	LCAT	missense_variant	28.0	1.37371e-06	LCAT.cadd.25
16	67940313	A	T	LCAT	missense_variant	25.8	1.37371e-06	LCAT.cadd.25
16	67944024	C	A	LCAT	missense_variant	28.4	1.37371e-06	LCAT.cadd.25
16	67940395	G	A	LCAT	missense_variant	31	1.37371e-06	LCAT.cadd.25
16	67942754	G	A	LCAT	missense_variant	25.6	8.517e-05	LCAT.cadd.25
16	67940214	A	G	LCAT	missense_variant	28.3	2.74743e-06	LCAT.cadd.25
16	67939960	G	C	LCAT	missense_variant	26.5	1.37376e-06	LCAT.cadd.25
16	67940122	C	T	LCAT	missense_variant	25.1	1.37371e-06	LCAT.cadd.25
16	67943074	C	T	LCAT	missense_variant	29.7	2.74742e-06	LCAT.cadd.25
16	67940071	G	A	LCAT	missense_variant	25.7	1.37371e-06	LCAT.cadd.25
16	67940100	C	T	LCAT	missense_variant	25.0	4.12113e-06	LCAT.cadd.25
16	67940433	T	C	LCAT	missense_variant	25.3	1.37371e-06	LCAT.cadd.25
16	67942492	C	T	LCAT	missense_variant	25.5	8.24226e-06	LCAT.cadd.25
16	67940235	G	A	LCAT	missense_variant	34	1.37371e-06	LCAT.cadd.25
16	67940149	G	T	LCAT	missense_variant	29.0	1.92319e-05	LCAT.cadd.25
16	67940379	C	A	LCAT	missense_variant	26.8	4.12113e-06	LCAT.cadd.25
16	67942551	A	G	LCAT	missense_variant	29.2	4.12113e-06	LCAT.cadd.25
16	67940173	C	G	LCAT	missense_variant	26.0	2.88484e-05	LCAT.cadd.25
16	67940364	A	G	LCAT	missense_variant	26.0	1.37371e-06	LCAT.cadd.25
16	67943138	T	G	LCAT	missense_variant	26.9	2.19794e-05	LCAT.cadd.25
16	67940358	A	G	LCAT	missense_variant	25.6	4.12113e-06	LCAT.cadd.25
16	67939960	G	A	LCAT	missense_variant	28.3	1.64846e-05	LCAT.cadd.25
16	67942471	A	T	LCAT	missense_variant	29.2	4.12113e-06	LCAT.cadd.25
16	67940193	G	A	LCAT	missense_variant	31	1.64846e-05	LCAT.cadd.25
16	67943198	C	G	LCAT	missense_variant	28.1	4.12113e-06	LCAT.cadd.25
16	67940334	G	A	LCAT	missense_variant	27.5	2.74742e-06	LCAT.cadd.25
16	67940277	A	C	LCAT	missense_variant	29.7	5.49484e-06	LCAT.cadd.25
16	67940317	G	A	LCAT	missense_variant	32	1.37371e-06	LCAT.cadd.25
16	67942371	A	G	LCAT	missense_variant	27.1	2.74742e-06	LCAT.cadd.25
16	67943200	A	G	LCAT	missense_variant	29.3	2.61005e-05	LCAT.cadd.25
16	67942893	G	C	LCAT	missense_variant	29.8	1.37371e-06	LCAT.cadd.25
16	67942474	A	C	LCAT	missense_variant	25.1	1.37371e-06	LCAT.cadd.25
16	67942682	C	T	LCAT	missense_variant	29.4	4.12113e-06	LCAT.cadd.25
16	67942506	A	G	LCAT	missense_variant	27.3	6.86855e-06	LCAT.cadd.25
16	67940175	T	C	LCAT	missense_variant	29.3	1.37371e-06	LCAT.cadd.25
16	67940406	G	C	LCAT	missense_variant	32	1.37371e-06	LCAT.cadd.25
16	67943072	A	G	LCAT	missense_variant	33	6.86855e-06	LCAT.cadd.25
16	67940424	C	G	LCAT	missense_variant	32	1.37372e-06	LCAT.cadd.25
16	67942425	C	A	LCAT	missense_variant	26.2	2.74742e-06	LCAT.cadd.25
16	67942413	A	G	LCAT	missense_variant	32	1.37371e-05	LCAT.cadd.25
16	67942684	C	A	LCAT	missense_variant	34	1.37371e-06	LCAT.cadd.25
16	67942527	T	C	LCAT	missense_variant	29.1	8.24226e-06	LCAT.cadd.25
2	21008523	GT	G	APOB	frameshift_variant	19.48	1.09898e-05	APOB.lof.hc
2	21004677	T	A	APOB	splice_acceptor_variant	23.4	1.37371e-06	APOB.lof.hc
2	21011300	AAC	A	APOB	frameshift_variant	.|15.22	3.43427e-05	APOB.lof.hc
2	21012362	GC	G	APOB	frameshift_variant	.	4.12113e-06	APOB.lof.hc
2	21007156	A	AT	APOB	frameshift_variant	.	1.37371e-06	APOB.lof.hc
2	21010581	TGTAC	T	APOB	frameshift_variant	.|.|18.97|5.163	2.74749e-06	APOB.lof.hc
2	21010834	G	A	APOB	stop_gained	35	2.74742e-06	APOB.lof.hc
2	21005715	G	C	APOB	stop_gained	37	1.51108e-05	APOB.lof.hc
2	21034888	TC	T	APOB	frameshift_variant	.	4.12117e-06	APOB.lof.hc
2	21007580	A	C	APOB	stop_gained	41	1.37371e-06	APOB.lof.hc
2	21011476	TTAAAG	T	APOB	frameshift_variant	.|.|4.908|5.356|22.2	1.37378e-06	APOB.lof.hc
2	21037169	GTC	G	APOB	frameshift_variant	.|.	1.37371e-06	APOB.lof.hc
2	21034884	AC	A	APOB	frameshift_variant	.	2.74745e-06	APOB.lof.hc
2	21007365	G	T	APOB	stop_gained	48	1.37371e-06	APOB.lof.hc
2	21026867	AC	A	APOB	frameshift_variant	.	1.37371e-06	APOB.lof.hc
2	21006237	AG	A	APOB	frameshift_variant	.	2.74742e-06	APOB.lof.hc
2	21034816	CT	C	APOB	frameshift_variant	.	1.37372e-06	APOB.lof.hc
2	21010330	G	A	APOB	stop_gained	39	1.37371e-06	APOB.lof.hc
2	21006015	TG	T	APOB	frameshift_variant	.	1.37371e-06	APOB.lof.hc
2	21007578	T	TTA	APOB	frameshift_variant	.|.	5.49484e-06	APOB.lof.hc
2	21010892	G	T	APOB	stop_gained	38	2.74742e-06	APOB.lof.hc
2	21012484	C	A	APOB	stop_gained	41	1.37371e-06	APOB.lof.hc
2	21037162	G	A	APOB	stop_gained	35	2.74742e-06	APOB.lof.hc
2	21007748	TGAAAA	T	APOB	frameshift_variant	.|.|.|.|.	1.37371e-06	APOB.lof.hc
2	21034902	CTG	C	APOB	splice_acceptor_variant	26.4|13.63	1.37375e-06	APOB.lof.hc
2	21011039	AG	A	APOB	frameshift_variant	27.5	1.37371e-06	APOB.lof.hc
2	21005653	CATTT	C	APOB	frameshift_variant	.|20.3|.|.	9.61597e-06	APOB.lof.hc
2	21009470	TA	T	APOB	frameshift_variant	.	1.37371e-06	APOB.lof.hc
2	21005968	TC	T	APOB	stop_gained	.	1.37371e-06	APOB.lof.hc
2	21011509	G	A	APOB	stop_gained	37	1.37371e-06	APOB.lof.hc
2	21006087	C	T	APOB	stop_gained	48	2.74742e-05	APOB.lof.hc
2	21034903	T	C	APOB	splice_acceptor_variant	26.5	5.49496e-06	APOB.lof.hc
2	21006629	AG	A	APOB	frameshift_variant	25.2	2.33531e-05	APOB.lof.hc
2	21015126	TG	T	APOB	frameshift_variant	16.87	1.37371e-06	APOB.lof.hc
2	21006183	A	AG	APOB	frameshift_variant	.	1.37371e-06	APOB.lof.hc
2	21011652	G	C	APOB	stop_gained	39	1.37371e-06	APOB.lof.hc
2	21011303	A	AG	APOB	frameshift_variant	.	2.74742e-06	APOB.lof.hc
2	21026952	C	A	APOB	stop_gained	41	1.37371e-06	APOB.lof.hc
2	21007401	G	GT	APOB	frameshift_variant	.	4.1212e-06	APOB.lof.hc
2	21010510	G	A	APOB	stop_gained	36	1.37371e-06	APOB.lof.hc
2	21011671	G	A	APOB	stop_gained	36	1.37371e-06	APOB.lof.hc
2	21009888	TC	T	APOB	frameshift_variant	.	4.12114e-06	APOB.lof.hc
2	21010384	C	CA	APOB	stop_gained	.	8.24228e-06	APOB.lof.hc
2	21006019	CA	C	APOB	frameshift_variant	.	7.96751e-05	APOB.lof.hc
2	21012202	T	A	APOB	stop_gained	37	1.37371e-06	APOB.lof.hc
2	21015084	T	A	APOB	stop_gained	38	1.37371e-06	APOB.lof.hc
2	21009304	G	A	APOB	stop_gained	39	3.84639e-05	APOB.lof.hc
2	21042442	G	T	APOB	stop_gained	32	4.12113e-06	APOB.lof.hc
2	21005495	GA	G	APOB	frameshift_variant	.	4.12113e-06	APOB.lof.hc
2	21033420	G	GT	APOB	frameshift_variant	.	1.37372e-06	APOB.lof.hc
2	21019113	TC	T	APOB	splice_acceptor_variant	22.4	1.37371e-06	APOB.lof.hc
2	21040937	C	T	APOB	splice_donor_variant	23.5	1.37371e-06	APOB.lof.hc
2	21005743	CA	C	APOB	frameshift_variant	.	1.78583e-05	APOB.lof.hc
2	21004268	C	A	APOB	splice_donor_variant	22.4	1.37371e-06	APOB.lof.hc
2	21028067	T	A	APOB	splice_acceptor_variant	24.3	2.74743e-06	APOB.lof.hc
2	21042438	A	ATG	APOB	frameshift_variant	.|.	1.37371e-06	APOB.lof.hc
2	21013276	T	TC	APOB	stop_gained	28.1	5.49484e-06	APOB.lof.hc
2	21012170	G	C	APOB	stop_gained	34	1.37388e-06	APOB.lof.hc
2	21013370	G	A	APOB	stop_gained	40	1.37371e-06	APOB.lof.hc
2	21005969	C	T	APOB	stop_gained	48	1.37371e-06	APOB.lof.hc
2	21010615	G	A	APOB	stop_gained	35	1.9232e-05	APOB.lof.hc
2	21010068	TG	T	APOB	frameshift_variant	14.72	1.37372e-06	APOB.lof.hc
2	21010144	C	A	APOB	stop_gained	35	1.37371e-06	APOB.lof.hc
2	21007401	GT	G	APOB	frameshift_variant	.	1.37374e-06	APOB.lof.hc
2	21010781	TA	T	APOB	frameshift_variant	.	2.74742e-06	APOB.lof.hc
2	21023524	C	T	APOB	splice_donor_variant	19.99	1.23634e-05	APOB.lof.hc
2	21010854	ATT	A	APOB	frameshift_variant	.|.	1.37371e-06	APOB.lof.hc
2	21008696	TG	T	APOB	frameshift_variant	.	8.24226e-06	APOB.lof.hc
2	21027961	AG	A	APOB	frameshift_variant	22.1	2.74742e-06	APOB.lof.hc
2	21026966	T	A	APOB	splice_acceptor_variant	27.8	1.37371e-06	APOB.lof.hc
2	21038077	G	A	APOB	stop_gained	36	1.37371e-06	APOB.lof.hc
2	21010439	AGTCAGTTTCTCCTTGGCATGTGAAACTT	A	APOB	frameshift_variant	.|.|.|26.4|21.6|.|24.1|25.2|.|24.8|38|10.68|.|25.9|11.76|23.2|22.5|5.156|11.34|16.49|.|35|14.01|.|23.7|22.3|.|22.4	4.12131e-06	APOB.lof.hc
2	21032427	G	A	APOB	stop_gained	36	2.74742e-06	APOB.lof.hc
2	21023015	AG	A	APOB	frameshift_variant	.	2.74742e-06	APOB.lof.hc
2	21032391	G	A	APOB	stop_gained	36	6.04437e-05	APOB.lof.hc
2	21011810	T	TG	APOB	frameshift_variant	.	1.37371e-06	APOB.lof.hc
2	21006907	TG	T	APOB	frameshift_variant	10.05	1.37371e-06	APOB.lof.hc
2	21007415	AG	A	APOB	frameshift_variant	28.1	1.37372e-06	APOB.lof.hc
2	21007235	G	GT	APOB	frameshift_variant	.	1.37403e-06	APOB.lof.hc
2	21034882	CT	C	APOB	frameshift_variant	0.409	1.37372e-06	APOB.lof.hc
2	21012179	A	C	APOB	stop_gained	27.3	1.37371e-06	APOB.lof.hc
2	21006561	A	T	APOB	stop_gained	47	2.74742e-06	APOB.lof.hc
2	21005754	G	T	APOB	stop_gained	49	1.37371e-06	APOB.lof.hc
2	21010125	C	T	APOB	stop_gained	44	1.37371e-06	APOB.lof.hc
2	21015072	C	A	APOB	splice_donor_variant	23.3	1.37371e-06	APOB.lof.hc
2	21005400	GA	G	APOB	frameshift_variant	21.5	2.74742e-06	APOB.lof.hc
2	21027865	AG	A	APOB	frameshift_variant	.	2.74742e-06	APOB.lof.hc
2	21015069	TTA	T	APOB	splice_donor_variant	14.72|.	1.37371e-06	APOB.lof.hc
2	21010048	G	A	APOB	stop_gained	37	1.37371e-06	APOB.lof.hc
3	171644982	A	C	PLD1	missense_variant	31	1.37371e-06	PLD1.cadd.25
3	171733464	A	G	PLD1	missense_variant	27.2	1.37408e-06	PLD1.cadd.25
3	171733469	G	T	PLD1	missense_variant	28.7	4.12219e-06	PLD1.cadd.25
3	171662062	C	T	PLD1	missense_variant	26.9	6.86857e-06	PLD1.cadd.25
3	171620500	A	G	PLD1	missense_variant	29.3	1.37371e-06	PLD1.cadd.25
3	171676782	G	A	PLD1	missense_variant	26.0	1.37371e-06	PLD1.cadd.25
3	171724709	T	C	PLD1	missense_variant	26.7	1.37371e-06	PLD1.cadd.25
3	171688722	C	T	PLD1	missense_variant	27.3	1.37371e-06	PLD1.cadd.25
3	171603182	G	A	PLD1	missense_variant	35	4.12131e-06	PLD1.cadd.25
3	171674583	A	G	PLD1	missense_variant	25.9	1.37371e-06	PLD1.cadd.25
3	171620409	G	T	PLD1	missense_variant	28.9	1.37371e-06	PLD1.cadd.25
3	171708815	A	G	PLD1	missense_variant	32	1.37371e-06	PLD1.cadd.25
3	171692412	A	G	PLD1	missense_variant	26.3	1.37371e-06	PLD1.cadd.25
3	171676820	C	G	PLD1	missense_variant	27.0	1.37371e-06	PLD1.cadd.25
3	171676806	C	T	PLD1	missense_variant	26.8	4.94535e-05	PLD1.cadd.25
3	171620433	T	C	PLD1	missense_variant	32	1.37478e-06	PLD1.cadd.25
3	171677580	T	A	PLD1	missense_variant	29.8	0.000313206	PLD1.cadd.25
3	171605303	T	C	PLD1	missense_variant	31	2.74743e-06	PLD1.cadd.25
3	171605381	T	C	PLD1	missense_variant	25.4	2.74742e-06	PLD1.cadd.25
3	171688800	T	G	PLD1	missense_variant	25.2	6.86855e-06	PLD1.cadd.25
3	171612295	G	A	PLD1	missense_variant	31	1.37371e-06	PLD1.cadd.25
3	171699746	G	C	PLD1	missense_variant	34	1.09897e-05	PLD1.cadd.25
3	171662068	A	C	PLD1	missense_variant	26.2	1.37372e-06	PLD1.cadd.25
3	171676732	G	A	PLD1	missense_variant	35	6.18169e-05	PLD1.cadd.25
3	171612421	T	C	PLD1	missense_variant	27.1	1.37371e-06	PLD1.cadd.25
3	171659216	T	G	PLD1	missense_variant	31	8.92911e-05	PLD1.cadd.25
3	171674501	T	C	PLD1	missense_variant	32	1.37372e-06	PLD1.cadd.25
3	171724715	A	T	PLD1	missense_variant	27.2	1.37371e-06	PLD1.cadd.25
3	171605352	A	G	PLD1	missense_variant	25.8	2.88479e-05	PLD1.cadd.25
3	171644949	C	T	PLD1	missense_variant	26.8	1.37371e-06	PLD1.cadd.25
3	171708764	G	C	PLD1	missense_variant	28.7	1.37371e-06	PLD1.cadd.25
3	171605300	T	G	PLD1	missense_variant	32	1.37371e-06	PLD1.cadd.25
3	171605307	A	T	PLD1	missense_variant	27.6	1.37371e-06	PLD1.cadd.25
3	171612430	A	G	PLD1	missense_variant	28.8	2.74742e-06	PLD1.cadd.25
3	171699780	G	A	PLD1	missense_variant	31	0.00463627	PLD1.cadd.25
3	171674502	G	T	PLD1	missense_variant	28.7	1.37372e-06	PLD1.cadd.25
3	171713908	A	G	PLD1	missense_variant	27.0	6.86855e-06	PLD1.cadd.25
3	171603110	C	T	PLD1	missense_variant	27.7	5.49484e-06	PLD1.cadd.25
3	171674567	G	C	PLD1	missense_variant	28.6	1.37371e-06	PLD1.cadd.25
3	171677601	A	C	PLD1	missense_variant	28.1	1.37371e-06	PLD1.cadd.25
3	171603150	G	C	PLD1	missense_variant	26.9	9.61597e-06	PLD1.cadd.25
3	171612309	A	C	PLD1	missense_variant	29.4	5.49488e-06	PLD1.cadd.25
3	171676792	C	G	PLD1	missense_variant	28.8	1.37371e-06	PLD1.cadd.25
3	171662163	C	T	PLD1	missense_variant	26.5	2.74743e-06	PLD1.cadd.25
3	171644971	C	T	PLD1	missense_variant	27.2	9.61597e-06	PLD1.cadd.25
3	171620391	A	G	PLD1	missense_variant	28.0	1.37371e-06	PLD1.cadd.25
3	171620475	G	A	PLD1	missense_variant	26.0	1.23634e-05	PLD1.cadd.25
3	171708768	T	A	PLD1	missense_variant	28.4	1.37371e-06	PLD1.cadd.25
3	171677595	T	A	PLD1	missense_variant	28.6	4.39587e-05	PLD1.cadd.25
3	171603118	C	T	PLD1	missense_variant	25.4	2.74742e-06	PLD1.cadd.25
3	171676733	C	G	PLD1	missense_variant	25.4	8.2423e-06	PLD1.cadd.25
3	171676747	G	A	PLD1	missense_variant	30	1.78582e-05	PLD1.cadd.25
3	171645021	T	A	PLD1	missense_variant	26.0	1.64846e-05	PLD1.cadd.25
3	171677619	T	C	PLD1	missense_variant	29.5	1.37371e-06	PLD1.cadd.25
3	171620392	T	C	PLD1	missense_variant	26.4	1.51108e-05	PLD1.cadd.25
3	171644959	A	G	PLD1	missense_variant	26.2	2.74742e-06	PLD1.cadd.25
3	171603235	G	T	PLD1	missense_variant	25.0	2.74742e-06	PLD1.cadd.25
3	171644923	G	T	PLD1	missense_variant	29.8	1.37371e-06	PLD1.cadd.25
3	171612412	G	A	PLD1	missense_variant	33	1.37371e-06	PLD1.cadd.25
3	171733502	A	T	PLD1	missense_variant	28.1	1.37432e-06	PLD1.cadd.25
3	171699747	C	A	PLD1	missense_variant	29.8	2.74743e-06	PLD1.cadd.25
3	171612403	G	T	PLD1	missense_variant	29.1	1.37371e-06	PLD1.cadd.25
3	171734912	G	A	PLD1	missense_variant	25.5	1.09897e-05	PLD1.cadd.25
3	171708792	C	T	PLD1	missense_variant	28.9	1.37371e-06	PLD1.cadd.25
3	171659279	G	C	PLD1	missense_variant	26.1	1.37371e-06	PLD1.cadd.25
3	171620477	T	A	PLD1	missense_variant	25.0	5.49484e-06	PLD1.cadd.25
3	171724703	A	G	PLD1	missense_variant	28.5	5.49484e-06	PLD1.cadd.25
3	171644926	T	C	PLD1	missense_variant	25.2	1.37371e-06	PLD1.cadd.25
3	171612389	G	T	PLD1	missense_variant	26.1	1.37371e-06	PLD1.cadd.25
3	171662067	T	C	PLD1	missense_variant	29.3	4.12113e-06	PLD1.cadd.25
3	171724759	C	T	PLD1	missense_variant	27.0	1.37371e-05	PLD1.cadd.25
3	171642847	T	A	PLD1	missense_variant	25.3	1.37371e-06	PLD1.cadd.25
3	171688863	G	A	PLD1	missense_variant	27.2	0.000208804	PLD1.cadd.25
3	171674510	G	T	PLD1	missense_variant	27.3	2.74742e-06	PLD1.cadd.25
3	171692343	G	T	PLD1	missense_variant	26.0	1.37377e-06	PLD1.cadd.25
3	171692409	T	C	PLD1	missense_variant	27.9	1.37371e-06	PLD1.cadd.25
3	171699821	C	G	PLD1	missense_variant	25.4	1.37371e-06	PLD1.cadd.25
3	171662068	A	T	PLD1	missense_variant	26.1	1.37372e-06	PLD1.cadd.25
3	171688791	G	T	PLD1	missense_variant	26.0	1.37371e-06	PLD1.cadd.25
3	171659289	T	C	PLD1	missense_variant	26.9	0.000100281	PLD1.cadd.25
3	171688812	A	T	PLD1	missense_variant	29.7	6.31906e-05	PLD1.cadd.25
3	171674500	C	G	PLD1	missense_variant	29.3	9.61602e-06	PLD1.cadd.25
3	171605362	A	T	PLD1	missense_variant	25.2	5.49484e-06	PLD1.cadd.25
3	171692378	C	T	PLD1	missense_variant	25.1	5.49484e-06	PLD1.cadd.25
3	171642860	A	G	PLD1	missense_variant	26.2	1.37371e-06	PLD1.cadd.25
3	171735584	C	A	PLD1	missense_variant	27.0	4.67061e-05	PLD1.cadd.25
3	171676771	C	T	PLD1	missense_variant	26.3	5.49484e-06	PLD1.cadd.25
3	171724714	C	T	PLD1	missense_variant	26.9	5.49484e-06	PLD1.cadd.25
3	171688711	G	A	PLD1	missense_variant	28.2	0.000162098	PLD1.cadd.25
3	171708818	T	C	PLD1	missense_variant	29.0	2.74742e-06	PLD1.cadd.25
3	171708838	C	A	PLD1	missense_variant	34	1.9233e-05	PLD1.cadd.25
3	171676758	C	T	PLD1	missense_variant	25.1	2.61006e-05	PLD1.cadd.25
3	171676746	C	T	PLD1	missense_variant	25.5	6.86855e-06	PLD1.cadd.25
3	171676731	C	T	PLD1	missense_variant	33	5.49484e-06	PLD1.cadd.25
3	171692387	C	T	PLD1	missense_variant	25.6	1.37371e-06	PLD1.cadd.25
3	171734923	G	A	PLD1	missense_variant	26.4	1.37371e-06	PLD1.cadd.25
3	171659294	A	T	PLD1	missense_variant	28.8	1.09897e-05	PLD1.cadd.25
3	171603164	A	T	PLD1	missense_variant	29.9	2.74742e-06	PLD1.cadd.25
3	171692423	A	G	PLD1	missense_variant	26.8	1.37371e-06	PLD1.cadd.25
3	171735540	T	C	PLD1	missense_variant	27.5	1.37371e-06	PLD1.cadd.25
3	171737551	C	T	PLD1	missense_variant	27.4	6.86855e-06	PLD1.cadd.25
3	171708759	A	C	PLD1	missense_variant	32	1.37372e-06	PLD1.cadd.25
3	171676764	G	A	PLD1	missense_variant	32	0.000104402	PLD1.cadd.25
3	171726057	C	T	PLD1	missense_variant	25.3	1.37371e-06	PLD1.cadd.25
3	171644922	T	C	PLD1	missense_variant	27.4	4.12113e-06	PLD1.cadd.25
3	171644970	T	A	PLD1	missense_variant	29.1	1.37371e-06	PLD1.cadd.25
3	171620442	T	A	PLD1	missense_variant	28.3	1.37371e-06	PLD1.cadd.25
3	171674595	G	A	PLD1	missense_variant	33	1.37371e-06	PLD1.cadd.25
3	171603161	G	C	PLD1	missense_variant	29.4	2.74742e-06	PLD1.cadd.25
3	171676828	T	A	PLD1	missense_variant	28.8	5.08272e-05	PLD1.cadd.25
3	171708785	G	T	PLD1	missense_variant	28.0	1.37371e-06	PLD1.cadd.25
3	171605342	A	G	PLD1	missense_variant	25.3	2.74743e-06	PLD1.cadd.25
3	171620386	C	T	PLD1	missense_variant	28.3	1.37371e-06	PLD1.cadd.25
1	29039336	C	T	EPB41	stop_gained	37	1.37371e-06	EPB41.lof.hc
1	29058587	A	G	EPB41	splice_acceptor_variant	25.8	2.74742e-06	EPB41.lof.hc
1	29097805	A	G	EPB41	splice_acceptor_variant	24.2	1.37371e-06	EPB41.lof.hc
1	28987540	C	T	EPB41	stop_gained	35	4.12113e-06	EPB41.lof.hc
1	28993336	C	T	EPB41	stop_gained	37	1.37371e-06	EPB41.lof.hc
1	29033195	A	T	EPB41	stop_gained	37	1.37371e-06	EPB41.lof.hc
1	29096230	G	GA	EPB41	frameshift_variant	.	6.86855e-06	EPB41.lof.hc
1	29097895	TC	T	EPB41	frameshift_variant	.	1.23634e-05	EPB41.lof.hc
1	29039317	C	A	EPB41	stop_gained	36	4.12113e-06	EPB41.lof.hc
1	29068784	G	A	EPB41	splice_donor_variant	21.1	1.37371e-06	EPB41.lof.hc
1	29096344	A	T	EPB41	stop_gained	17.90	5.49484e-06	EPB41.lof.hc
1	29035891	G	A	EPB41	stop_gained	38	1.37371e-06	EPB41.lof.hc
1	29064991	A	T	EPB41	stop_gained	38	6.86855e-06	EPB41.lof.hc
1	28987829	CA	C	EPB41	frameshift_variant	.	2.74742e-06	EPB41.lof.hc
1	29018223	G	A	EPB41	splice_acceptor_variant	29.6	1.37371e-06	EPB41.lof.hc
1	29096193	GAC	G	EPB41	frameshift_variant	.|15.95	1.37371e-06	EPB41.lof.hc
1	29096153	A	C	EPB41	splice_acceptor_variant	20.7	4.12113e-06	EPB41.lof.hc
1	29030416	C	T	EPB41	stop_gained	38	1.37371e-06	EPB41.lof.hc
1	29035909	TCA	T	EPB41	frameshift_variant	.|.	1.37371e-06	EPB41.lof.hc
1	29039252	A	C	EPB41	splice_acceptor_variant	23.3	2.74742e-06	EPB41.lof.hc
1	29096593	C	T	EPB41	stop_gained	18.89	6.86857e-06	EPB41.lof.hc
1	28997315	CT	C	EPB41	frameshift_variant	9.392	1.37382e-06	EPB41.lof.hc
1	29112401	G	GA	EPB41	frameshift_variant	.	1.37371e-06	EPB41.lof.hc
1	29058853	G	T	EPB41	splice_donor_variant	24.3	2.74752e-06	EPB41.lof.hc
1	28987678	C	T	EPB41	stop_gained	36	6.86855e-06	EPB41.lof.hc
1	29018301	T	G	EPB41	stop_gained	37	1.37371e-06	EPB41.lof.hc
1	29035826	C	T	EPB41	stop_gained	36	1.09897e-05	EPB41.lof.hc
1	28993328	A	G	EPB41	splice_acceptor_variant	26.5	1.37371e-06	EPB41.lof.hc
1	29053204	TA	T	EPB41	frameshift_variant	.	2.74744e-06	EPB41.lof.hc
1	29096578	T	TCCCCC	EPB41	frameshift_variant	20.8|.|.|.|.	1.09897e-05	EPB41.lof.hc
1	29096605	G	A	EPB41	splice_donor_variant	19.83	1.37371e-06	EPB41.lof.hc
1	28993445	CAG	C	EPB41	frameshift_variant	.|21.9	4.12113e-06	EPB41.lof.hc
1	29096447	C	A	EPB41	stop_gained	12.97	1.37372e-06	EPB41.lof.hc
1	29115771	C	T	EPB41	stop_gained	45	1.37371e-06	EPB41.lof.hc
1	29018389	GA	G	EPB41	frameshift_variant	.	2.74755e-06	EPB41.lof.hc
1	29058853	G	C	EPB41	splice_donor_variant	24.3	1.9232e-05	EPB41.lof.hc
1	29015691	G	C	EPB41	splice_acceptor_variant	24.7	1.37371e-06	EPB41.lof.hc
1	29030430	G	GT	EPB41	frameshift_variant	.	1.37371e-06	EPB41.lof.hc
1	28987480	C	T	EPB41	stop_gained	35	1.51108e-05	EPB41.lof.hc
1	29058607	G	T	EPB41	stop_gained	38	1.37374e-06	EPB41.lof.hc
1	29058643	C	T	EPB41	stop_gained	37	1.37371e-06	EPB41.lof.hc
1	28987723	G	T	EPB41	stop_gained	36	2.61006e-05	EPB41.lof.hc
1	28987729	G	T	EPB41	stop_gained	36	1.37371e-06	EPB41.lof.hc
1	29018222	A	G	EPB41	splice_acceptor_variant	25.2	2.74742e-06	EPB41.lof.hc
10	69401085	G	A	HK1	missense_variant	32	2.33531e-05	HK1.cadd.25
10	69380049	C	T	HK1	missense_variant	31	6.86855e-06	HK1.cadd.25
10	69401116	G	C	HK1	missense_variant	28.7	2.74742e-06	HK1.cadd.25
10	69401031	C	T	HK1	missense_variant	27.7	1.37371e-06	HK1.cadd.25
10	69384399	G	A	HK1	missense_variant	27.4	5.49484e-06	HK1.cadd.25
10	69382543	G	A	HK1	missense_variant	28.0	4.12113e-06	HK1.cadd.25
10	69384377	C	T	HK1	missense_variant	33	1.37371e-06	HK1.cadd.25
10	69382614	G	A	HK1	missense_variant	25.1	2.19794e-05	HK1.cadd.25
10	69382605	C	A	HK1	missense_variant	29.1	1.37371e-06	HK1.cadd.25
10	69398603	T	C	HK1	missense_variant	27.7	1.37371e-06	HK1.cadd.25
10	69382786	G	A	HK1	missense_variant	26.5	1.37371e-06	HK1.cadd.25
10	69369459	G	A	HK1	missense_variant	34	1.37371e-06	HK1.cadd.25
10	69389203	G	A	HK1	missense_variant	32	1.37371e-06	HK1.cadd.25
10	69380011	T	G	HK1	missense_variant	32	1.37371e-06	HK1.cadd.25
10	69379926	G	T	HK1	missense_variant	27.2	2.74742e-06	HK1.cadd.25
10	69398692	G	A	HK1	missense_variant	29.2	1.37371e-06	HK1.cadd.25
10	69380023	G	A	HK1	missense_variant	25.1	2.06056e-05	HK1.cadd.25
10	69394960	A	G	HK1	missense_variant	26.0	1.37371e-06	HK1.cadd.25
10	69382696	G	A	HK1	missense_variant	25.3	4.12113e-06	HK1.cadd.25
10	69359905	G	A	HK1	missense_variant	25.2	1.37371e-06	HK1.cadd.25
10	69369534	G	A	HK1	missense_variant	27.0	3.02216e-05	HK1.cadd.25
10	69343920	C	T	HK1	missense_variant	28.1	2.74742e-06	HK1.cadd.25
10	69376990	T	C	HK1	missense_variant	25.6	2.74742e-06	HK1.cadd.25
10	69386381	T	C	HK1	missense_variant	27.1	1.37371e-06	HK1.cadd.25
10	69386364	C	G	HK1	missense_variant	25.1	7.14329e-05	HK1.cadd.25
10	69392143	G	C	HK1	missense_variant	33	4.12113e-06	HK1.cadd.25
10	69398714	A	G	HK1	missense_variant	26.4	1.37371e-06	HK1.cadd.25
10	69398689	G	A	HK1	missense_variant	28.4	1.37371e-06	HK1.cadd.25
10	69386377	G	A	HK1	missense_variant	25.7	1.37371e-06	HK1.cadd.25
10	69392204	C	G	HK1	missense_variant	27.6	1.37371e-06	HK1.cadd.25
10	69369537	C	T	HK1	missense_variant	25.6	2.74742e-06	HK1.cadd.25
10	69368575	G	A	HK1	missense_variant	28.3	4.12113e-06	HK1.cadd.25
10	69392235	G	A	HK1	missense_variant	33	1.37371e-06	HK1.cadd.25
10	69398674	G	A	HK1	missense_variant	28.7	1.37372e-06	HK1.cadd.25
10	69376948	T	G	HK1	missense_variant	28.1	1.37371e-06	HK1.cadd.25
10	69343914	C	T	HK1	missense_variant	27.5	2.74742e-06	HK1.cadd.25
10	69398828	A	G	HK1	missense_variant	25.2	4.12113e-06	HK1.cadd.25
10	69382540	T	C	HK1	missense_variant	26.4	1.37371e-06	HK1.cadd.25
10	69392221	C	T	HK1	missense_variant	27.5	8.24226e-06	HK1.cadd.25
10	69398710	G	A	HK1	missense_variant	28.7	1.37371e-06	HK1.cadd.25
10	69379978	C	T	HK1	missense_variant	27.4	1.37371e-06	HK1.cadd.25
10	69382606	G	A	HK1	missense_variant	35	1.37371e-06	HK1.cadd.25
10	69384449	C	G	HK1	missense_variant	25.5	1.37371e-06	HK1.cadd.25
10	69389257	G	T	HK1	missense_variant	33	1.37371e-06	HK1.cadd.25
10	69379953	T	C	HK1	missense_variant	29.4	1.37371e-06	HK1.cadd.25
10	69343887	C	T	HK1	missense_variant	25.6	2.74742e-06	HK1.cadd.25
10	69364859	G	A	HK1	missense_variant	28.4	1.37372e-06	HK1.cadd.25
10	69380056	C	T	HK1	missense_variant	27.6	2.74742e-06	HK1.cadd.25
10	69369461	T	C	HK1	missense_variant	28.8	6.86855e-06	HK1.cadd.25
10	69382498	G	A	HK1	missense_variant	26.9	8.24226e-06	HK1.cadd.25
10	69369453	A	G	HK1	missense_variant	25.9	5.49484e-06	HK1.cadd.25
10	69398746	G	C	HK1	missense_variant	35	1.37371e-06	HK1.cadd.25
10	69394993	C	T	HK1	missense_variant	34	1.37372e-06	HK1.cadd.25
10	69395065	C	T	HK1	missense_variant	26.0	6.86855e-06	HK1.cadd.25
10	69398747	A	G	HK1	missense_variant	31	1.37371e-06	HK1.cadd.25
10	69395008	G	A	HK1	missense_variant	25.1	6.86855e-06	HK1.cadd.25
10	69382579	C	A	HK1	missense_variant	27.4	2.74742e-06	HK1.cadd.25
10	69369446	G	C	HK1	missense_variant	29.6	1.37371e-06	HK1.cadd.25
10	69398818	C	G	HK1	missense_variant	28.9	3.43427e-05	HK1.cadd.25
10	69401043	G	A	HK1	missense_variant	32	2.74742e-06	HK1.cadd.25
10	69386398	G	A	HK1	missense_variant	26.0	1.37371e-06	HK1.cadd.25
10	69389294	T	A	HK1	missense_variant	28.9	1.37371e-06	HK1.cadd.25
10	69392158	T	C	HK1	missense_variant	26.0	2.74742e-06	HK1.cadd.25
10	69382494	C	T	HK1	missense_variant	32	4.12113e-06	HK1.cadd.25
10	69382753	T	C	HK1	missense_variant	27.3	8.24226e-06	HK1.cadd.25
10	69379974	T	C	HK1	missense_variant	28.4	1.37371e-06	HK1.cadd.25
10	69359926	G	T	HK1	missense_variant	26.8	1.37371e-06	HK1.cadd.25
10	69386417	A	T	HK1	missense_variant	27.8	1.09897e-05	HK1.cadd.25
10	69395076	T	G	HK1	missense_variant	27.7	2.74742e-06	HK1.cadd.25
10	69364798	G	A	HK1	missense_variant	27.2	1.37372e-06	HK1.cadd.25
10	69386356	G	A	HK1	missense_variant	33	1.37371e-06	HK1.cadd.25
10	69398755	C	G	HK1	missense_variant	26.8	6.86962e-06	HK1.cadd.25
10	69368558	A	G	HK1	missense_variant	31	1.37371e-06	HK1.cadd.25
10	69368546	T	G	HK1	missense_variant	25.9	1.37371e-06	HK1.cadd.25
10	69392215	G	T	HK1	missense_variant	34	1.37372e-06	HK1.cadd.25
10	69394975	T	C	HK1	missense_variant	32	1.37371e-06	HK1.cadd.25
10	69394993	C	A	HK1	missense_variant	29.9	2.74743e-06	HK1.cadd.25
10	69389263	G	A	HK1	missense_variant	27.8	2.74742e-06	HK1.cadd.25
10	69401073	G	A	HK1	missense_variant	33	1.37371e-06	HK1.cadd.25
10	69389233	A	G	HK1	missense_variant	28.6	1.37371e-06	HK1.cadd.25
10	69376951	G	A	HK1	missense_variant	28.6	2.74742e-06	HK1.cadd.25
10	69386368	G	A	HK1	missense_variant	32	3.02216e-05	HK1.cadd.25
10	69343903	T	C	HK1	missense_variant	25.6	1.37371e-06	HK1.cadd.25
10	69389264	A	T	HK1	missense_variant	34	1.37371e-06	HK1.cadd.25
10	69386366	G	A	HK1	missense_variant	29.5	1.37371e-06	HK1.cadd.25
10	69364852	C	T	HK1	missense_variant	25.2	8.24226e-06	HK1.cadd.25
10	69389219	C	T	HK1	missense_variant	28.4	2.74742e-06	HK1.cadd.25
10	69359942	G	C	HK1	missense_variant	33	1.37371e-06	HK1.cadd.25
10	69401109	C	T	HK1	missense_variant	29.8	4.12113e-06	HK1.cadd.25
10	69382518	C	T	HK1	missense_variant	33	5.49485e-06	HK1.cadd.25
10	69392215	G	C	HK1	missense_variant	34	5.49485e-06	HK1.cadd.25
10	69394967	G	A	HK1	missense_variant	29.2	1.37371e-06	HK1.cadd.25
10	69398738	C	T	HK1	missense_variant	25.2	9.6162e-06	HK1.cadd.25
10	69401013	A	G	HK1	missense_variant	26.0	1.37371e-06	HK1.cadd.25
10	69384842	T	C	HK1	missense_variant	27.3	0.000109897	HK1.cadd.25
10	69394994	G	A	HK1	missense_variant	34	1.37371e-06	HK1.cadd.25
10	69401044	T	C	HK1	missense_variant	34	1.37371e-06	HK1.cadd.25
10	69377085	G	A	HK1	missense_variant	28.7	1.37371e-06	HK1.cadd.25
10	69398750	A	T	HK1	missense_variant	34	2.74742e-06	HK1.cadd.25
10	69382791	G	A	HK1	missense_variant	28.2	2.74742e-06	HK1.cadd.25
10	69343947	A	G	HK1	missense_variant	27.8	3.2969e-05	HK1.cadd.25
10	69398738	C	A	HK1	missense_variant	25.0	1.23636e-05	HK1.cadd.25
10	69401100	G	A	HK1	missense_variant	32	3.98376e-05	HK1.cadd.25
10	69382497	C	T	HK1	missense_variant	29.8	4.12113e-06	HK1.cadd.25
10	69380008	T	C	HK1	missense_variant	28.1	1.37371e-06	HK1.cadd.25
10	69392131	G	T	HK1	missense_variant	34	8.24226e-06	HK1.cadd.25
10	69398751	G	C	HK1	missense_variant	34	1.37371e-06	HK1.cadd.25
10	69392154	G	A	HK1	missense_variant	27.1	1.37371e-06	HK1.cadd.25
10	69386401	G	A	HK1	missense_variant	33	2.74742e-06	HK1.cadd.25
10	69369594	A	G	HK1	missense_variant	33	1.37371e-06	HK1.cadd.25
10	69364886	A	G	HK1	missense_variant	26.2	1.37371e-06	HK1.cadd.25
10	69398674	G	C	HK1	missense_variant	29.6	5.49485e-06	HK1.cadd.25
10	69382557	G	A	HK1	missense_variant	31	1.37371e-06	HK1.cadd.25
10	69379969	T	G	HK1	missense_variant	25.0	1.37371e-06	HK1.cadd.25
10	69368591	A	G	HK1	missense_variant	32	1.37371e-06	HK1.cadd.25
11	10500104	G	A	AMPD3	missense_variant	33	9.61597e-06	AMPD3.cadd.25
11	10495020	G	A	AMPD3	missense_variant	25.8	1.78582e-05	AMPD3.cadd.25
11	10504646	G	A	AMPD3	missense_variant	33	1.37371e-06	AMPD3.cadd.25
11	10496899	C	A	AMPD3	missense_variant	25.4	8.51705e-05	AMPD3.cadd.25
11	10502802	G	A	AMPD3	missense_variant	29.2	1.37371e-06	AMPD3.cadd.25
11	10501523	C	T	AMPD3	missense_variant	32	2.74742e-06	AMPD3.cadd.25
11	10495007	G	C	AMPD3	missense_variant	33	2.74742e-06	AMPD3.cadd.25
11	10495663	G	A	AMPD3	missense_variant	29.2	2.74742e-05	AMPD3.cadd.25
11	10504645	G	A	AMPD3	missense_variant	35	1.09897e-05	AMPD3.cadd.25
11	10461635	C	T	AMPD3	missense_variant	26.8	6.86855e-06	AMPD3.cadd.25
11	10485035	C	T	AMPD3	missense_variant	25.8	1.51108e-05	AMPD3.cadd.25
11	10478549	G	A	AMPD3	missense_variant	25.5	1.37371e-06	AMPD3.cadd.25
11	10494924	A	G	AMPD3	missense_variant	34	1.37373e-06	AMPD3.cadd.25
11	10495619	G	A	AMPD3	missense_variant	33	1.37371e-06	AMPD3.cadd.25
11	10495706	G	A	AMPD3	missense_variant	33	4.12113e-06	AMPD3.cadd.25
11	10478558	C	G	AMPD3	missense_variant	26.4	2.74742e-06	AMPD3.cadd.25
11	10482120	C	T	AMPD3	missense_variant	32	9.61597e-06	AMPD3.cadd.25
11	10502840	G	T	AMPD3	missense_variant	28.1	1.37371e-06	AMPD3.cadd.25
11	10461526	C	T	AMPD3	missense_variant	28.9	2.19794e-05	AMPD3.cadd.25
11	10504633	G	A	AMPD3	missense_variant	31	1.09899e-05	AMPD3.cadd.25
11	10484853	C	G	AMPD3	missense_variant	27.2	1.37371e-06	AMPD3.cadd.25
11	10501502	C	G	AMPD3	missense_variant	28.4	1.5111e-05	AMPD3.cadd.25
11	10487324	T	C	AMPD3	missense_variant	27.1	1.37371e-06	AMPD3.cadd.25
11	10493374	C	T	AMPD3	missense_variant	25.4	1.37371e-06	AMPD3.cadd.25
11	10494996	A	G	AMPD3	missense_variant	25.5	1.23634e-05	AMPD3.cadd.25
11	10496830	G	C	AMPD3	missense_variant	25.9	1.37371e-06	AMPD3.cadd.25
11	10495727	G	A	AMPD3	missense_variant	35	1.37371e-06	AMPD3.cadd.25
11	10495618	C	T	AMPD3	missense_variant	27.0	3.70902e-05	AMPD3.cadd.25
11	10495648	G	A	AMPD3	missense_variant	31	1.37371e-06	AMPD3.cadd.25
11	10501505	A	G	AMPD3	missense_variant	32	5.49487e-06	AMPD3.cadd.25
11	10500117	C	G	AMPD3	missense_variant	32	1.37371e-06	AMPD3.cadd.25
11	10500200	T	C	AMPD3	missense_variant	29.9	1.37371e-06	AMPD3.cadd.25
11	10502799	C	T	AMPD3	missense_variant	27.4	4.12113e-06	AMPD3.cadd.25
11	10478548	C	T	AMPD3	missense_variant	32	4.12113e-06	AMPD3.cadd.25
11	10495712	T	C	AMPD3	missense_variant	25.9	1.37371e-06	AMPD3.cadd.25
11	10500214	G	A	AMPD3	missense_variant	29.4	9.75334e-05	AMPD3.cadd.25
11	10487341	C	T	AMPD3	missense_variant	30	6.86855e-06	AMPD3.cadd.25
11	10495726	C	T	AMPD3	missense_variant	32	4.53325e-05	AMPD3.cadd.25
11	10502878	A	G	AMPD3	missense_variant	32	6.86857e-06	AMPD3.cadd.25
11	10496924	C	T	AMPD3	missense_variant	27.4	2.74742e-06	AMPD3.cadd.25
11	10482081	G	A	AMPD3	missense_variant	32	1.37371e-06	AMPD3.cadd.25
11	10501505	A	C	AMPD3	missense_variant	33	2.74745e-06	AMPD3.cadd.25
11	10504618	A	T	AMPD3	missense_variant	33	6.86855e-06	AMPD3.cadd.25
11	10495699	A	T	AMPD3	missense_variant	27.5	1.37371e-06	AMPD3.cadd.25
11	10504655	A	T	AMPD3	missense_variant	26.7	6.8687e-06	AMPD3.cadd.25
11	10496891	A	C	AMPD3	missense_variant	32	2.6101e-05	AMPD3.cadd.25
11	10485029	G	A	AMPD3	missense_variant	26.4	2.74742e-06	AMPD3.cadd.25
11	10487342	G	A	AMPD3	missense_variant	34	2.06056e-05	AMPD3.cadd.25
11	10502724	C	T	AMPD3	missense_variant	29.2	5.49484e-06	AMPD3.cadd.25
11	10504588	T	G	AMPD3	missense_variant	35	1.37371e-06	AMPD3.cadd.25
11	10478719	T	C	AMPD3	missense_variant	26.4	1.37371e-06	AMPD3.cadd.25
11	10505846	G	A	AMPD3	missense_variant	27.7	1.37371e-06	AMPD3.cadd.25
11	10493541	G	A	AMPD3	missense_variant	28.4	1.51108e-05	AMPD3.cadd.25
11	10504655	A	C	AMPD3	missense_variant	32	9.61612e-06	AMPD3.cadd.25
11	10493380	T	C	AMPD3	missense_variant	26.6	2.74742e-06	AMPD3.cadd.25
11	10484991	A	G	AMPD3	missense_variant	27.4	1.37371e-06	AMPD3.cadd.25
11	10501519	G	A	AMPD3	missense_variant	32	2.06056e-05	AMPD3.cadd.25
11	10504571	C	G	AMPD3	missense_variant	27.4	2.74742e-06	AMPD3.cadd.25
11	10502761	C	G	AMPD3	missense_variant	28.8	4.12113e-06	AMPD3.cadd.25
11	10461571	C	T	AMPD3	missense_variant	27.2	2.74742e-06	AMPD3.cadd.25
11	10504621	G	A	AMPD3	missense_variant	32	5.49484e-06	AMPD3.cadd.25
11	10501507	T	G	AMPD3	missense_variant	32	1.37371e-06	AMPD3.cadd.25
11	10482141	G	A	AMPD3	missense_variant	27.3	2.74742e-06	AMPD3.cadd.25
11	10493506	C	G	AMPD3	missense_variant	27.5	1.09897e-05	AMPD3.cadd.25
11	10502857	T	C	AMPD3	missense_variant	34	1.37371e-06	AMPD3.cadd.25
11	10493542	C	A	AMPD3	missense_variant	26.7	2.74758e-06	AMPD3.cadd.25
11	10487245	T	C	AMPD3	missense_variant	29.8	1.37371e-06	AMPD3.cadd.25
11	10502775	C	T	AMPD3	missense_variant	26.1	5.49484e-06	AMPD3.cadd.25
11	10461667	G	A	AMPD3	missense_variant	27.6	2.74742e-06	AMPD3.cadd.25
11	10501522	T	C	AMPD3	missense_variant	25.8	1.37371e-06	AMPD3.cadd.25
11	10493532	G	T	AMPD3	missense_variant	32	1.37371e-06	AMPD3.cadd.25
11	10494903	G	A	AMPD3	missense_variant	34	2.19794e-05	AMPD3.cadd.25
11	10494902	C	T	AMPD3	missense_variant	33	9.61597e-06	AMPD3.cadd.25
11	10495019	C	T	AMPD3	missense_variant	27.6	1.37371e-05	AMPD3.cadd.25
11	10461646	G	C	AMPD3	missense_variant	25.6	1.37371e-06	AMPD3.cadd.25
11	10501475	G	A	AMPD3	missense_variant	32	6.86855e-06	AMPD3.cadd.25
11	10496925	T	G	AMPD3	missense_variant	27.9	8.24226e-06	AMPD3.cadd.25
11	10493533	A	T	AMPD3	missense_variant	29.4	1.37371e-06	AMPD3.cadd.25
11	10501506	C	A	AMPD3	missense_variant	27.5	1.37371e-06	AMPD3.cadd.25
11	10487263	T	C	AMPD3	missense_variant	26.9	1.37371e-06	AMPD3.cadd.25
11	10495011	A	G	AMPD3	missense_variant	35	1.37371e-06	AMPD3.cadd.25
11	10482095	G	C	AMPD3	missense_variant	25.5	1.37371e-06	AMPD3.cadd.25
11	10502734	A	C	AMPD3	missense_variant	34	1.37371e-06	AMPD3.cadd.25
11	10484823	T	G	AMPD3	missense_variant	26.9	1.37371e-06	AMPD3.cadd.25
11	10500115	G	C	AMPD3	missense_variant	26.3	2.74742e-06	AMPD3.cadd.25
11	10496921	C	T	AMPD3	missense_variant	25.6	9.61597e-06	AMPD3.cadd.25
11	10505792	C	T	AMPD3	missense_variant	30	1.78582e-05	AMPD3.cadd.25
11	10502795	G	T	AMPD3	missense_variant	26.1	4.12113e-06	AMPD3.cadd.25
11	10487327	A	G	AMPD3	missense_variant	33	1.37371e-05	AMPD3.cadd.25
11	10487294	T	C	AMPD3	missense_variant	32	2.74742e-06	AMPD3.cadd.25
11	10487356	G	T	AMPD3	missense_variant	29.9	0.00922728	AMPD3.cadd.25
11	10482150	C	T	AMPD3	missense_variant	29.9	6.86875e-06	AMPD3.cadd.25
11	10505748	G	A	AMPD3	missense_variant	33	1.37371e-06	AMPD3.cadd.25
11	10493517	A	G	AMPD3	missense_variant	29.8	2.74742e-06	AMPD3.cadd.25
11	10487243	A	G	AMPD3	missense_variant	28.8	2.88479e-05	AMPD3.cadd.25
11	10494978	A	G	AMPD3	missense_variant	33	1.37372e-06	AMPD3.cadd.25
11	10495029	A	G	AMPD3	missense_variant	32	1.37371e-06	AMPD3.cadd.25
11	10500086	G	A	AMPD3	missense_variant	29.8	8.24226e-06	AMPD3.cadd.25
11	10504655	A	G	AMPD3	missense_variant	29.1	1.37375e-06	AMPD3.cadd.25
11	10494968	C	T	AMPD3	missense_variant	29.9	3.15953e-05	AMPD3.cadd.25
11	10487252	G	A	AMPD3	missense_variant	32	2.74742e-06	AMPD3.cadd.25
11	10501502	C	T	AMPD3	missense_variant	29.0	6.86875e-06	AMPD3.cadd.25
11	10494923	G	A	AMPD3	missense_variant	31	4.12116e-06	AMPD3.cadd.25
11	10487356	G	A	AMPD3	missense_variant	33	4.19815e-06	AMPD3.cadd.25
11	10495670	G	C	AMPD3	missense_variant	33	1.78583e-05	AMPD3.cadd.25
11	10493353	A	G	AMPD3	missense_variant	32	1.37371e-06	AMPD3.cadd.25
11	10478723	G	A	AMPD3	missense_variant	27.3	1.37371e-06	AMPD3.cadd.25
11	10501483	A	C	AMPD3	missense_variant	29.7	1.37371e-06	AMPD3.cadd.25
11	10496877	C	T	AMPD3	missense_variant	32	6.86855e-06	AMPD3.cadd.25
11	10502865	G	A	AMPD3	missense_variant	32	2.74742e-06	AMPD3.cadd.25
11	10493493	C	G	AMPD3	missense_variant	25.4	1.37371e-06	AMPD3.cadd.25
11	10495015	T	G	AMPD3	missense_variant	25.5	1.37371e-06	AMPD3.cadd.25
11	10495594	A	G	AMPD3	missense_variant	26.5	1.37371e-06	AMPD3.cadd.25
11	10504614	T	G	AMPD3	missense_variant	30	1.64845e-05	AMPD3.cadd.25
11	10482128	G	T	AMPD3	missense_variant	26.8	3.15953e-05	AMPD3.cadd.25
11	10502814	A	C	AMPD3	missense_variant	32	1.37371e-06	AMPD3.cadd.25
11	10502838	A	G	AMPD3	missense_variant	27.8	1.09897e-05	AMPD3.cadd.25
11	10487273	C	G	AMPD3	missense_variant	29.1	1.37371e-06	AMPD3.cadd.25
11	10495705	C	T	AMPD3	missense_variant	33	0.000177209	AMPD3.cadd.25
11	10505778	A	G	AMPD3	missense_variant	27.5	1.37371e-06	AMPD3.cadd.25
11	10495574	T	A	AMPD3	missense_variant	33	1.37371e-06	AMPD3.cadd.25
11	10505750	C	G	AMPD3	missense_variant	25.2	2.74742e-06	AMPD3.cadd.25
11	10496822	A	G	AMPD3	missense_variant	34	6.86855e-06	AMPD3.cadd.25
11	10500242	C	T	AMPD3	missense_variant	25.1	1.09897e-05	AMPD3.cadd.25
11	10500098	G	A	AMPD3	missense_variant	32	2.74742e-06	AMPD3.cadd.25
11	10493373	G	A	AMPD3	missense_variant	26.1	2.47268e-05	AMPD3.cadd.25
11	10485003	T	A	AMPD3	missense_variant	26.0	4.12116e-06	AMPD3.cadd.25
11	10493500	T	G	AMPD3	missense_variant	31	2.74742e-06	AMPD3.cadd.25
11	10495720	G	A	AMPD3	missense_variant	33	1.37373e-06	AMPD3.cadd.25
11	10495016	G	C	AMPD3	missense_variant	32	4.12113e-06	AMPD3.cadd.25
11	10504583	A	C	AMPD3	missense_variant	33	0.000656633	AMPD3.cadd.25
11	10482121	G	A	AMPD3	missense_variant	34	4.12113e-06	AMPD3.cadd.25
11	10487311	G	A	AMPD3	missense_variant	32	8.92911e-05	AMPD3.cadd.25
11	10461655	G	A	AMPD3	missense_variant	28.0	2.74743e-06	AMPD3.cadd.25
11	10478699	G	A	AMPD3	missense_variant	32	4.12113e-06	AMPD3.cadd.25
11	10487344	G	A	AMPD3	missense_variant	29.8	4.12113e-06	AMPD3.cadd.25
11	10493379	A	G	AMPD3	missense_variant	25.5	1.37371e-06	AMPD3.cadd.25
11	10502735	G	C	AMPD3	missense_variant	34	1.37372e-06	AMPD3.cadd.25
11	10495673	T	A	AMPD3	missense_variant	32	1.37371e-06	AMPD3.cadd.25
11	10500089	A	G	AMPD3	missense_variant	29.1	1.37371e-06	AMPD3.cadd.25
11	10493400	C	T	AMPD3	missense_variant	30	5.49484e-06	AMPD3.cadd.25
11	10461655	G	T	AMPD3	missense_variant	28.2	2.74743e-06	AMPD3.cadd.25
11	10494917	C	T	AMPD3	missense_variant	34	3.70902e-05	AMPD3.cadd.25
13	27920257	G	A	PDX1	missense_variant	34	2.74742e-06	PDX1.cadd.25
13	27920148	G	A	PDX1	missense_variant	27.9	1.37371e-06	PDX1.cadd.25
13	27920190	T	C	PDX1	missense_variant	29.4	0.000300846	PDX1.cadd.25
13	27920331	A	G	PDX1	missense_variant	25.2	1.37371e-06	PDX1.cadd.25
13	27920343	G	A	PDX1	missense_variant	33	2.74743e-06	PDX1.cadd.25
13	27920364	G	A	PDX1	missense_variant	25.5	0.0062244	PDX1.cadd.25
13	27924408	G	A	PDX1	missense_variant	35	1.37371e-06	PDX1.cadd.25
13	27920532	G	A	PDX1	missense_variant	25.1	3.43427e-05	PDX1.cadd.25
13	27920203	G	A	PDX1	missense_variant	25.4	2.74742e-06	PDX1.cadd.25
13	27924622	A	G	PDX1	missense_variant	25.5	2.74742e-06	PDX1.cadd.25
13	27920332	T	C	PDX1	missense_variant	29.5	1.37371e-05	PDX1.cadd.25
13	27924375	C	T	PDX1	missense_variant	32	1.37371e-06	PDX1.cadd.25
13	27920328	G	A	PDX1	missense_variant	32	1.92319e-05	PDX1.cadd.25
13	27920346	G	A	PDX1	missense_variant	25.2	8.2423e-06	PDX1.cadd.25
13	27924417	A	C	PDX1	missense_variant	33	1.37381e-06	PDX1.cadd.25
13	27924388	C	G	PDX1	missense_variant	27.3	1.37371e-06	PDX1.cadd.25
13	27924304	C	T	PDX1	missense_variant	28.8	1.37371e-06	PDX1.cadd.25
13	27920361	G	A	PDX1	missense_variant	27.2	5.49484e-06	PDX1.cadd.25
13	27920334	T	C	PDX1	missense_variant	32	1.37371e-06	PDX1.cadd.25
13	27924417	A	G	PDX1	missense_variant	27.2	3.57165e-05	PDX1.cadd.25
13	27924528	T	C	PDX1	missense_variant	25.1	4.12113e-06	PDX1.cadd.25
13	27924279	G	C	PDX1	missense_variant	28.3	3.4343e-05	PDX1.cadd.25
13	27924412	G	A	PDX1	missense_variant	31	1.37371e-06	PDX1.cadd.25
13	27924353	C	G	PDX1	missense_variant	26.6	9.61597e-06	PDX1.cadd.25
13	27924428	G	T	PDX1	missense_variant	35	1.37372e-06	PDX1.cadd.25
13	27920235	C	T	PDX1	missense_variant	25.4	7.44663e-05	PDX1.cadd.25
13	27920512	C	T	PDX1	missense_variant	29.6	4.12113e-06	PDX1.cadd.25
13	27920521	A	C	PDX1	missense_variant	33	3.2969e-05	PDX1.cadd.25
13	27924475	G	T	PDX1	missense_variant	27.9	1.37371e-06	PDX1.cadd.25
13	27920236	C	T	PDX1	missense_variant	25.5	1.37371e-06	PDX1.cadd.25
13	27924258	G	T	PDX1	missense_variant	28.0	1.37372e-06	PDX1.cadd.25
13	27920190	T	G	PDX1	missense_variant	26.1	5.49815e-06	PDX1.cadd.25
13	27920434	C	A	PDX1	missense_variant	25.8	0.000189572	PDX1.cadd.25
13	27924343	T	A	PDX1	missense_variant	34	1.37371e-06	PDX1.cadd.25
13	27920245	T	G	PDX1	missense_variant	28.4	1.37371e-06	PDX1.cadd.25
13	27920241	T	G	PDX1	missense_variant	29.8	2.74742e-06	PDX1.cadd.25
13	27924367	G	T	PDX1	missense_variant	32	1.37371e-06	PDX1.cadd.25
13	27924313	G	T	PDX1	missense_variant	34	5.49484e-06	PDX1.cadd.25
13	27924360	A	C	PDX1	missense_variant	25.9	1.37371e-06	PDX1.cadd.25
13	27920533	G	A	PDX1	missense_variant	25.8	1.37371e-06	PDX1.cadd.25
13	27924396	T	A	PDX1	missense_variant	25.3	1.37371e-06	PDX1.cadd.25
13	27920316	G	T	PDX1	missense_variant	34	3.15953e-05	PDX1.cadd.25
13	27924274	A	T	PDX1	missense_variant	25.9	2.74742e-06	PDX1.cadd.25
13	27924543	G	A	PDX1	missense_variant	28.1	3.84639e-05	PDX1.cadd.25
13	27924697	G	A	PDX1	missense_variant	25.5	0.000241774	PDX1.cadd.25
13	27924697	G	C	PDX1	missense_variant	26.0	1.37437e-06	PDX1.cadd.25
13	27924441	C	T	PDX1	missense_variant	34	4.12113e-06	PDX1.cadd.25
13	27924295	C	T	PDX1	missense_variant	25.0	1.37371e-06	PDX1.cadd.25
13	27920335	C	A	PDX1	missense_variant	26.9	1.37371e-06	PDX1.cadd.25
13	27924312	C	A	PDX1	missense_variant	25.2	1.37371e-06	PDX1.cadd.25
13	27920350	C	A	PDX1	missense_variant	26.6	1.37371e-06	PDX1.cadd.25
13	27924428	G	C	PDX1	missense_variant	35	2.74743e-06	PDX1.cadd.25
13	27920299	T	C	PDX1	missense_variant	32	1.37371e-06	PDX1.cadd.25
13	27924259	G	T	PDX1	missense_variant	26.6	1.37371e-06	PDX1.cadd.25
6	49606789	GTA	G	RHAG	frameshift_variant	0.786|.	2.74826e-06	RHAG.lof.hc
6	49615716	A	T	RHAG	stop_gained	41	2.74742e-06	RHAG.lof.hc
6	49605831	CT	C	RHAG	splice_acceptor_variant	.	1.37372e-06	RHAG.lof.hc
6	49606839	G	T	RHAG	stop_gained	4.647	1.37371e-06	RHAG.lof.hc
6	49612535	C	G	RHAG	splice_acceptor_variant	23.2	1.37371e-06	RHAG.lof.hc
6	49606843	AG	A	RHAG	frameshift_variant	12.38	2.74796e-06	RHAG.lof.hc
6	49614736	G	GT	RHAG	frameshift_variant	.	1.37371e-06	RHAG.lof.hc
6	49636660	A	T	RHAG	stop_gained	36	1.37372e-06	RHAG.lof.hc
6	49605832	T	C	RHAG	splice_acceptor_variant	20.4	4.12114e-06	RHAG.lof.hc
6	49636725	G	A	RHAG	stop_gained	28.0	1.37371e-06	RHAG.lof.hc
12	120978918	C	A	HNF1A	stop_gained	31	1.37377e-06	HNF1A.lof.hc
12	120996743	G	A	HNF1A	splice_donor_variant	24.5	2.74742e-06	HNF1A.lof.hc
12	120996557	GC	G	HNF1A	frameshift_variant	.	1.37374e-06	HNF1A.lof.hc
12	120988909	GA	G	HNF1A	frameshift_variant	31	1.37372e-06	HNF1A.lof.hc
12	120993678	C	T	HNF1A	stop_gained	35	2.74742e-06	HNF1A.lof.hc
12	120978928	C	T	HNF1A	stop_gained	35	4.12113e-06	HNF1A.lof.hc
12	120997491	GCA	G	HNF1A	frameshift_variant	.|.	2.74742e-06	HNF1A.lof.hc
12	120996672	CA	C	HNF1A	frameshift_variant	28.8	1.37371e-06	HNF1A.lof.hc
12	120989032	C	T	HNF1A	stop_gained	37	1.37371e-06	HNF1A.lof.hc
12	120996603	G	A	HNF1A	splice_acceptor_variant	11.67	8.24226e-06	HNF1A.lof.hc
12	120993519	G	A	HNF1A	splice_acceptor_variant	25.2	1.37371e-06	HNF1A.lof.hc
12	120999448	T	TC	HNF1A	frameshift_variant	.	5.49484e-06	HNF1A.lof.hc
12	120999480	C	T	HNF1A	stop_gained	37	1.37371e-06	HNF1A.lof.hc
8	41708974	T	C	ANK1	missense_variant	25.0	1.37371e-06	ANK1.cadd.25
8	41704447	G	T	ANK1	missense_variant	29.4	1.37371e-06	ANK1.cadd.25
8	41672457	C	A	ANK1	missense_variant	25.6	9.61597e-06	ANK1.cadd.25
8	41719693	C	G	ANK1	missense_variant	26.8	1.37371e-06	ANK1.cadd.25
8	41733981	G	A	ANK1	missense_variant	26.4	5.49484e-06	ANK1.cadd.25
8	41717623	G	A	ANK1	missense_variant	29.9	1.64845e-05	ANK1.cadd.25
8	41724509	T	G	ANK1	missense_variant	26.0	1.37371e-06	ANK1.cadd.25
8	41706154	C	T	ANK1	missense_variant	26.3	1.37371e-06	ANK1.cadd.25
8	41693937	C	T	ANK1	missense_variant	32	1.37371e-06	ANK1.cadd.25
7	100683167	C	CG	GIGYF1	frameshift_variant	.	1.37372e-06	GIGYF1.lof.hc
7	100684339	T	G	GIGYF1	splice_acceptor_variant	24.2	1.37371e-06	GIGYF1.lof.hc
7	100684524	G	A	GIGYF1	stop_gained	42	1.37371e-06	GIGYF1.lof.hc
7	100684110	T	TC	GIGYF1	frameshift_variant	.	1.37372e-06	GIGYF1.lof.hc
7	100684539	AG	A	GIGYF1	frameshift_variant	12.44	1.37372e-06	GIGYF1.lof.hc
8	41696471	C	T	ANK1	missense_variant	27.8	2.74742e-06	ANK1.cadd.25
8	41695300	A	G	ANK1	missense_variant	26.4	2.74742e-06	ANK1.cadd.25
8	41715038	C	T	ANK1	missense_variant	25.6	4.12113e-06	ANK1.cadd.25
8	41690237	G	A	ANK1	missense_variant	25.9	4.12113e-06	ANK1.cadd.25
8	41692854	G	A	ANK1	missense_variant	25.4	9.75334e-05	ANK1.cadd.25
8	41715819	G	A	ANK1	missense_variant	33	1.37371e-05	ANK1.cadd.25
8	41758071	G	T	ANK1	missense_variant	26.8	1.37371e-06	ANK1.cadd.25
8	41694705	C	A	ANK1	missense_variant	27.5	1.37371e-06	ANK1.cadd.25
8	41718176	C	T	ANK1	missense_variant	27.6	1.37371e-06	ANK1.cadd.25
8	41758041	T	G	ANK1	missense_variant	26.5	1.37371e-06	ANK1.cadd.25
8	41723630	C	T	ANK1	missense_variant	25.7	4.12114e-06	ANK1.cadd.25
7	100686672	T	TCGCCGTCTCGC	GIGYF1	frameshift_variant	.|.|.|.|.|.|.|.|.|.|.	1.37373e-06	GIGYF1.lof.hc
8	41692659	T	C	ANK1	missense_variant	29.1	4.12114e-06	ANK1.cadd.25
8	41694775	C	A	ANK1	missense_variant	25.1	2.74742e-06	ANK1.cadd.25
8	41704472	T	C	ANK1	missense_variant	25.9	1.37371e-06	ANK1.cadd.25
8	41690280	C	G	ANK1	missense_variant	26.4	1.37371e-06	ANK1.cadd.25
8	41725894	A	T	ANK1	missense_variant	29.3	1.37371e-06	ANK1.cadd.25
8	41708887	G	T	ANK1	missense_variant	28.2	1.37371e-06	ANK1.cadd.25
8	41725772	C	G	ANK1	missense_variant	26.7	2.74742e-06	ANK1.cadd.25
8	41692838	A	G	ANK1	missense_variant	26.6	1.37371e-06	ANK1.cadd.25
7	100687504	C	T	GIGYF1	splice_donor_variant	27.4	1.37371e-06	GIGYF1.lof.hc
8	41725943	C	G	ANK1	missense_variant	27.7	1.37371e-06	ANK1.cadd.25
8	41723548	T	G	ANK1	missense_variant	29.3	1.37371e-06	ANK1.cadd.25
8	41715818	C	A	ANK1	missense_variant	25.2	4.12116e-06	ANK1.cadd.25
8	41696519	C	T	ANK1	missense_variant	25.5	8.24226e-06	ANK1.cadd.25
8	41696526	C	T	ANK1	missense_variant	29.0	9.61597e-06	ANK1.cadd.25
8	41724488	T	A	ANK1	missense_variant	25.5	5.49484e-06	ANK1.cadd.25
8	41723136	C	T	ANK1	missense_variant	25.7	2.4727e-05	ANK1.cadd.25
8	41672882	G	A	ANK1	missense_variant	32	1.37371e-06	ANK1.cadd.25
8	41725810	G	A	ANK1	missense_variant	25.4	2.19794e-05	ANK1.cadd.25
7	100684271	GCTGC	G	GIGYF1	frameshift_variant	8.219|23.9|.|5.957	1.37374e-06	GIGYF1.lof.hc
8	41727327	T	C	ANK1	missense_variant	25.6	2.74743e-06	ANK1.cadd.25
8	41696704	T	C	ANK1	missense_variant	25.4	1.37371e-06	ANK1.cadd.25
8	41715041	A	T	ANK1	missense_variant	26.6	1.37371e-06	ANK1.cadd.25
8	41708881	G	A	ANK1	missense_variant	27.1	1.37371e-06	ANK1.cadd.25
8	41688568	T	C	ANK1	missense_variant	25.5	1.37371e-06	ANK1.cadd.25
8	41724544	G	A	ANK1	missense_variant	26.0	4.12113e-06	ANK1.cadd.25
8	41714172	G	A	ANK1	missense_variant	28.4	2.47268e-05	ANK1.cadd.25
8	41725924	A	G	ANK1	missense_variant	27.5	1.37371e-06	ANK1.cadd.25
8	41672757	C	T	ANK1	missense_variant	25.5	1.64845e-05	ANK1.cadd.25
8	41696418	C	T	ANK1	missense_variant	25.9	1.37371e-06	ANK1.cadd.25
8	41725771	A	C	ANK1	missense_variant	31	1.37371e-06	ANK1.cadd.25
8	41719825	C	T	ANK1	missense_variant	27.2	1.37371e-06	ANK1.cadd.25
8	41701561	G	C	ANK1	missense_variant	34	1.37371e-06	ANK1.cadd.25
8	41672564	T	C	ANK1	missense_variant	27.6	1.37371e-06	ANK1.cadd.25
8	41696682	T	G	ANK1	missense_variant	28.6	1.37371e-06	ANK1.cadd.25
8	41723196	C	T	ANK1	missense_variant	25.5	1.37371e-06	ANK1.cadd.25
8	41717045	C	T	ANK1	missense_variant	27.6	8.24226e-06	ANK1.cadd.25
7	100686182	TGA	T	GIGYF1	frameshift_variant	.|.	1.37371e-06	GIGYF1.lof.hc
7	100687323	G	A	GIGYF1	stop_gained	38	1.37371e-06	GIGYF1.lof.hc
7	100682430	C	CT	GIGYF1	frameshift_variant	.	1.37371e-06	GIGYF1.lof.hc
8	41714163	G	T	ANK1	missense_variant	26.4	2.74742e-06	ANK1.cadd.25
8	41719758	T	A	ANK1	missense_variant	27.8	1.37371e-06	ANK1.cadd.25
8	41714232	A	G	ANK1	missense_variant	25.4	1.37371e-06	ANK1.cadd.25
8	41719854	C	G	ANK1	missense_variant	25.5	1.37371e-06	ANK1.cadd.25
8	41704055	T	C	ANK1	missense_variant	25.5	4.12117e-06	ANK1.cadd.25
8	41724550	C	T	ANK1	missense_variant	25.6	1.37371e-05	ANK1.cadd.25
8	41725886	G	T	ANK1	missense_variant	25.9	1.37371e-06	ANK1.cadd.25
7	100682237	T	G	GIGYF1	splice_acceptor_variant	24.1	1.37371e-06	GIGYF1.lof.hc
7	100682364	C	A	GIGYF1	stop_gained	48	1.37372e-06	GIGYF1.lof.hc
8	41723205	G	A	ANK1	missense_variant	26.3	1.37371e-06	ANK1.cadd.25
8	41725804	G	T	ANK1	missense_variant	27.1	1.37373e-06	ANK1.cadd.25
7	100683396	C	A	GIGYF1	stop_gained	37	1.37371e-06	GIGYF1.lof.hc
7	100687613	TTC	T	GIGYF1	frameshift_variant	.|.	2.74742e-06	GIGYF1.lof.hc
7	100684110	T	TA	GIGYF1	frameshift_variant	24.3	1.37372e-06	GIGYF1.lof.hc
8	41672648	T	A	ANK1	missense_variant	25.3	1.37371e-06	ANK1.cadd.25
8	41717038	G	A	ANK1	missense_variant	27.4	4.2585e-05	ANK1.cadd.25
8	41708789	G	T	ANK1	missense_variant	25.9	1.37387e-06	ANK1.cadd.25
8	41708857	T	C	ANK1	missense_variant	25.7	1.37371e-06	ANK1.cadd.25
8	41714227	C	T	ANK1	missense_variant	27.4	4.39587e-05	ANK1.cadd.25
8	41692682	T	C	ANK1	missense_variant	26.2	1.37371e-06	ANK1.cadd.25
8	41758068	G	A	ANK1	missense_variant	25.8	1.23634e-05	ANK1.cadd.25
8	41723563	C	T	ANK1	missense_variant	25.3	5.49484e-06	ANK1.cadd.25
7	100687787	C	T	GIGYF1	splice_donor_variant	25.6	1.37371e-06	GIGYF1.lof.hc
7	100682387	TG	T	GIGYF1	frameshift_variant	.	1.37371e-06	GIGYF1.lof.hc
8	41694032	G	A	ANK1	missense_variant	28.6	1.37371e-06	ANK1.cadd.25
8	41696698	C	T	ANK1	missense_variant	25.5	0.000467061	ANK1.cadd.25
8	41694716	C	A	ANK1	missense_variant	25.4	1.37374e-06	ANK1.cadd.25
8	41694614	T	C	ANK1	missense_variant	28.4	1.37371e-06	ANK1.cadd.25
8	41733973	T	C	ANK1	missense_variant	26.6	1.37371e-06	ANK1.cadd.25
8	41672676	C	T	ANK1	missense_variant	25.5	2.74742e-05	ANK1.cadd.25
8	41727912	G	A	ANK1	missense_variant	26.2	1.37371e-06	ANK1.cadd.25
8	41694017	C	T	ANK1	missense_variant	26.3	8.24226e-06	ANK1.cadd.25
8	41696381	G	A	ANK1	missense_variant	25.5	0.000105776	ANK1.cadd.25
8	41719821	T	C	ANK1	missense_variant	25.8	4.12113e-06	ANK1.cadd.25
7	100686033	TG	T	GIGYF1	frameshift_variant	.	1.37371e-06	GIGYF1.lof.hc
7	100685054	G	A	GIGYF1	stop_gained	40	2.74742e-06	GIGYF1.lof.hc
7	100686421	C	CG	GIGYF1	frameshift_variant	.	1.37383e-06	GIGYF1.lof.hc
7	100681994	C	T	GIGYF1	splice_acceptor_variant	29.5	1.37371e-06	GIGYF1.lof.hc
8	41718195	T	A	ANK1	missense_variant	25.2	1.37371e-06	ANK1.cadd.25
8	41693154	G	A	ANK1	missense_variant	26.0	1.37371e-06	ANK1.cadd.25
8	41702123	T	C	ANK1	missense_variant	25.9	1.37371e-06	ANK1.cadd.25
8	41694015	G	A	ANK1	missense_variant	32	1.37371e-06	ANK1.cadd.25
8	41725771	A	G	ANK1	missense_variant	29.4	1.37371e-06	ANK1.cadd.25
8	41692724	A	G	ANK1	missense_variant	25.7	1.37371e-06	ANK1.cadd.25
8	41725804	G	A	ANK1	missense_variant	27.3	6.86857e-06	ANK1.cadd.25
8	41694761	C	T	ANK1	missense_variant	25.0	4.12113e-06	ANK1.cadd.25
8	41692745	C	A	ANK1	missense_variant	27.6	1.37371e-06	ANK1.cadd.25
8	41696569	C	T	ANK1	missense_variant	27.4	3.2969e-05	ANK1.cadd.25
8	41693133	C	T	ANK1	missense_variant	25.1	6.86855e-06	ANK1.cadd.25
8	41717633	G	A	ANK1	missense_variant	26.6	1.64845e-05	ANK1.cadd.25
8	41715720	G	A	ANK1	missense_variant	26.7	2.61005e-05	ANK1.cadd.25
8	41695311	G	A	ANK1	missense_variant	29.6	1.37371e-06	ANK1.cadd.25
8	41701585	G	A	ANK1	missense_variant	32	5.49484e-06	ANK1.cadd.25
8	41694638	G	A	ANK1	missense_variant	26.2	1.37372e-06	ANK1.cadd.25
8	41723632	T	C	ANK1	missense_variant	28.7	2.74742e-06	ANK1.cadd.25
8	41758127	G	A	ANK1	missense_variant	25.1	1.37371e-06	ANK1.cadd.25
8	41724553	G	T	ANK1	missense_variant	34	1.37373e-06	ANK1.cadd.25
7	100685132	TC	T	GIGYF1	frameshift_variant	.	1.37371e-06	GIGYF1.lof.hc
7	100682321	C	G	GIGYF1	splice_donor_variant	27.9	1.37371e-06	GIGYF1.lof.hc
8	41896451	T	G	ANK1	missense_variant	27.6	1.37371e-06	ANK1.cadd.25
8	41693961	C	G	ANK1	missense_variant	25.4	1.37376e-06	ANK1.cadd.25
8	41694632	G	A	ANK1	missense_variant	29.1	1.09897e-05	ANK1.cadd.25
8	41714167	T	C	ANK1	missense_variant	31	1.37371e-06	ANK1.cadd.25
8	41692797	G	T	ANK1	missense_variant	25.0	4.12113e-06	ANK1.cadd.25
8	41695276	G	C	ANK1	missense_variant	27.0	1.64845e-05	ANK1.cadd.25
8	41686274	C	T	ANK1	missense_variant	26.6	4.12113e-06	ANK1.cadd.25
7	100686697	C	A	GIGYF1	stop_gained	36	1.37372e-06	GIGYF1.lof.hc
8	41661935	G	A	ANK1	missense_variant	26.6	0.000126381	ANK1.cadd.25
8	41696694	G	A	ANK1	missense_variant	26.9	5.49488e-05	ANK1.cadd.25
8	41696507	G	A	ANK1	missense_variant	29.0	1.37371e-06	ANK1.cadd.25
8	41706145	G	A	ANK1	missense_variant	27.5	1.64845e-05	ANK1.cadd.25
8	41672726	G	T	ANK1	missense_variant	29.7	9.61597e-06	ANK1.cadd.25
8	41696534	C	T	ANK1	missense_variant	26.0	1.37371e-06	ANK1.cadd.25
8	41672849	G	A	ANK1	missense_variant	25.2	5.49484e-06	ANK1.cadd.25
8	41663672	A	T	ANK1	missense_variant	29.5	6.86855e-06	ANK1.cadd.25
8	41695279	C	T	ANK1	missense_variant	26.3	2.61005e-05	ANK1.cadd.25
8	41708794	C	T	ANK1	missense_variant	25.8	1.37371e-06	ANK1.cadd.25
8	41663718	C	T	ANK1	missense_variant	26.3	1.37371e-06	ANK1.cadd.25
8	41704054	T	C	ANK1	missense_variant	29.1	4.12113e-06	ANK1.cadd.25
8	41714216	G	T	ANK1	missense_variant	25.8	1.37371e-06	ANK1.cadd.25
8	41672540	A	G	ANK1	missense_variant	25.0	1.37371e-06	ANK1.cadd.25
8	41704396	G	T	ANK1	missense_variant	25.6	1.37371e-06	ANK1.cadd.25
8	41896378	G	A	ANK1	missense_variant	34	2.74742e-06	ANK1.cadd.25
8	41725891	G	C	ANK1	missense_variant	28.4	1.37371e-06	ANK1.cadd.25
8	41718110	G	A	ANK1	missense_variant	28.2	1.37371e-06	ANK1.cadd.25
8	41715061	G	A	ANK1	missense_variant	27.9	6.86855e-06	ANK1.cadd.25
7	100683231	C	T	GIGYF1	splice_acceptor_variant	23.2	1.37371e-06	GIGYF1.lof.hc
8	41714182	C	A	ANK1	missense_variant	25.7	4.12114e-06	ANK1.cadd.25
8	41695189	C	T	ANK1	missense_variant	25.6	5.49484e-06	ANK1.cadd.25
8	41715049	G	A	ANK1	missense_variant	26.8	1.51108e-05	ANK1.cadd.25
8	41690336	C	A	ANK1	missense_variant	28.3	1.37371e-06	ANK1.cadd.25
8	41702131	G	A	ANK1	missense_variant	31	1.37371e-06	ANK1.cadd.25
8	41718116	G	A	ANK1	missense_variant	27.3	2.47268e-05	ANK1.cadd.25
8	41694741	G	A	ANK1	missense_variant	25.3	2.74742e-06	ANK1.cadd.25
8	41694717	G	A	ANK1	missense_variant	27.3	2.74742e-06	ANK1.cadd.25
8	41694780	C	T	ANK1	missense_variant	26.4	2.74742e-06	ANK1.cadd.25
8	41696421	C	T	ANK1	missense_variant	25.7	1.37371e-06	ANK1.cadd.25
8	41715071	C	T	ANK1	missense_variant	28.0	2.74743e-06	ANK1.cadd.25
8	41696451	T	C	ANK1	missense_variant	28.7	4.53324e-05	ANK1.cadd.25
7	100682749	A	AG	GIGYF1	frameshift_variant	.	2.74743e-06	GIGYF1.lof.hc
8	41694030	C	T	ANK1	missense_variant	25.5	4.12113e-06	ANK1.cadd.25
8	41724553	G	A	ANK1	missense_variant	34	6.86857e-06	ANK1.cadd.25
8	41725886	G	C	ANK1	missense_variant	25.8	1.37371e-06	ANK1.cadd.25
8	41715656	G	A	ANK1	missense_variant	29.0	2.74742e-06	ANK1.cadd.25
8	41692722	T	C	ANK1	missense_variant	26.2	1.37371e-06	ANK1.cadd.25
8	41719770	T	C	ANK1	missense_variant	26.4	4.12113e-06	ANK1.cadd.25
8	41672786	G	C	ANK1	missense_variant	26.6	2.74743e-06	ANK1.cadd.25
8	41704466	A	G	ANK1	missense_variant	26.0	1.37371e-06	ANK1.cadd.25
8	41655731	G	C	ANK1	missense_variant	25.4	8.24226e-06	ANK1.cadd.25
8	41690509	A	G	ANK1	missense_variant	25.0	1.37371e-06	ANK1.cadd.25
8	41723623	G	A	ANK1	missense_variant	33	4.12113e-06	ANK1.cadd.25
8	41684633	A	C	ANK1	missense_variant	25.4	0.000458819	ANK1.cadd.25
8	41719672	A	G	ANK1	missense_variant	31	4.12113e-06	ANK1.cadd.25
7	100685399	C	T	GIGYF1	stop_gained	37	1.37371e-06	GIGYF1.lof.hc
7	100682484	T	C	GIGYF1	splice_acceptor_variant	27.1	1.37371e-06	GIGYF1.lof.hc
8	41725769	G	A	ANK1	missense_variant	28.9	2.74742e-06	ANK1.cadd.25
8	41690503	G	A	ANK1	missense_variant	34	0.000475303	ANK1.cadd.25
8	41695252	C	T	ANK1	missense_variant	27.4	6.86855e-06	ANK1.cadd.25
8	41694632	G	C	ANK1	missense_variant	28.6	1.37374e-06	ANK1.cadd.25
8	41686235	C	T	ANK1	missense_variant	25.6	8.24226e-06	ANK1.cadd.25
8	41696480	C	A	ANK1	missense_variant	27.8	1.37371e-06	ANK1.cadd.25
8	41692664	C	T	ANK1	missense_variant	26.5	5.49484e-06	ANK1.cadd.25
8	41694038	A	G	ANK1	missense_variant	25.0	8.24226e-06	ANK1.cadd.25
7	100682369	C	T	GIGYF1	stop_gained	47	1.37371e-06	GIGYF1.lof.hc
8	41725780	T	C	ANK1	missense_variant	28.2	1.37371e-06	ANK1.cadd.25
8	41723154	G	A	ANK1	missense_variant	26.2	1.37371e-06	ANK1.cadd.25
8	41896374	G	T	ANK1	missense_variant	27.1	1.37371e-06	ANK1.cadd.25
8	41686275	G	A	ANK1	missense_variant	33	6.86855e-06	ANK1.cadd.25
8	41704052	C	T	ANK1	missense_variant	31	2.74742e-05	ANK1.cadd.25
8	41704427	T	G	ANK1	missense_variant	29.9	1.37371e-06	ANK1.cadd.25
8	41723572	A	G	ANK1	missense_variant	33	1.37371e-06	ANK1.cadd.25
8	41690488	C	T	ANK1	missense_variant	26.0	4.12113e-06	ANK1.cadd.25
8	41696481	G	A	ANK1	missense_variant	31	4.39587e-05	ANK1.cadd.25
8	41663678	C	G	ANK1	missense_variant	28.5	1.37371e-06	ANK1.cadd.25
8	41719843	T	C	ANK1	missense_variant	25.9	2.06056e-05	ANK1.cadd.25
8	41715824	G	A	ANK1	missense_variant	25.6	1.37371e-06	ANK1.cadd.25
8	41694087	C	T	ANK1	missense_variant	25.0	4.12113e-06	ANK1.cadd.25
8	41694065	A	T	ANK1	missense_variant	31	1.37371e-06	ANK1.cadd.25
8	41723615	G	A	ANK1	missense_variant	26.2	6.86855e-06	ANK1.cadd.25
8	41684655	G	A	ANK1	missense_variant	25.0	2.19794e-05	ANK1.cadd.25
8	41692743	G	A	ANK1	missense_variant	32	0.000365407	ANK1.cadd.25
8	41672409	C	G	ANK1	missense_variant	25.0	1.37383e-06	ANK1.cadd.25
8	41725874	C	G	ANK1	missense_variant	27.1	3.70902e-05	ANK1.cadd.25
8	41672706	C	T	ANK1	missense_variant	27.9	5.49484e-06	ANK1.cadd.25
8	41696414	C	A	ANK1	missense_variant	27.1	5.49484e-06	ANK1.cadd.25
8	41719677	G	T	ANK1	missense_variant	27.7	6.86855e-06	ANK1.cadd.25
8	41672879	G	C	ANK1	missense_variant	28.8	2.74743e-06	ANK1.cadd.25
7	100682591	TGA	T	GIGYF1	frameshift_variant	.|.	2.74743e-06	GIGYF1.lof.hc
8	41690301	G	A	ANK1	missense_variant	33	2.47268e-05	ANK1.cadd.25
8	41704378	G	C	ANK1	missense_variant	27.6	9.61597e-06	ANK1.cadd.25
8	41723564	G	C	ANK1	missense_variant	31	4.12115e-06	ANK1.cadd.25
8	41692742	C	A	ANK1	missense_variant	25.4	1.37371e-06	ANK1.cadd.25
8	41696685	A	C	ANK1	missense_variant	28.8	3.15956e-05	ANK1.cadd.25
8	41690265	G	A	ANK1	missense_variant	29.1	1.37372e-06	ANK1.cadd.25
8	41725882	A	G	ANK1	missense_variant	25.9	6.86858e-06	ANK1.cadd.25
8	41672580	C	T	ANK1	missense_variant	25.6	4.12146e-06	ANK1.cadd.25
8	41706234	A	G	ANK1	missense_variant	29.3	5.49484e-06	ANK1.cadd.25
8	41693996	A	G	ANK1	missense_variant	26.1	1.37371e-06	ANK1.cadd.25
8	41714992	G	A	ANK1	missense_variant	25.7	5.49484e-06	ANK1.cadd.25
8	41690240	G	A	ANK1	missense_variant	31	1.37371e-06	ANK1.cadd.25
8	41694020	C	T	ANK1	missense_variant	25.8	2.74742e-06	ANK1.cadd.25
8	41725856	G	C	ANK1	missense_variant	27.4	1.37375e-06	ANK1.cadd.25
8	41708929	T	A	ANK1	missense_variant	25.4	0.000105776	ANK1.cadd.25
8	41704099	T	C	ANK1	missense_variant	26.8	1.37371e-06	ANK1.cadd.25
7	100687378	GT	G	GIGYF1	frameshift_variant	24.8	1.37371e-06	GIGYF1.lof.hc
7	100683366	G	A	GIGYF1	stop_gained	42	1.37392e-06	GIGYF1.lof.hc
8	41672748	C	T	ANK1	missense_variant	27.0	1.37377e-06	ANK1.cadd.25
8	41696483	G	A	ANK1	missense_variant	26.5	1.37371e-06	ANK1.cadd.25
8	41695225	G	A	ANK1	missense_variant	29.5	2.74742e-06	ANK1.cadd.25
8	41702122	A	G	ANK1	missense_variant	32	8.24226e-06	ANK1.cadd.25
8	41694740	G	A	ANK1	missense_variant	29.9	1.37371e-06	ANK1.cadd.25
8	41714166	C	A	ANK1	missense_variant	25.8	2.74742e-06	ANK1.cadd.25
8	41718152	A	G	ANK1	missense_variant	26.9	6.86855e-06	ANK1.cadd.25
8	41723630	C	G	ANK1	missense_variant	26.2	1.37372e-06	ANK1.cadd.25
8	41696713	C	T	ANK1	missense_variant	25.0	1.37371e-06	ANK1.cadd.25
8	41718159	G	A	ANK1	missense_variant	28.4	0.00139844	ANK1.cadd.25
8	41723141	A	C	ANK1	missense_variant	27.2	1.37371e-06	ANK1.cadd.25
8	41704076	G	C	ANK1	missense_variant	25.1	1.37371e-06	ANK1.cadd.25
8	41718194	G	C	ANK1	missense_variant	25.5	1.37371e-06	ANK1.cadd.25
8	41672909	T	G	ANK1	missense_variant	25.7	6.04432e-05	ANK1.cadd.25
8	41686172	C	T	ANK1	missense_variant	27.3	3.57164e-05	ANK1.cadd.25
8	41692661	C	A	ANK1	missense_variant	27.5	1.37371e-06	ANK1.cadd.25
7	100687524	CCT	C	GIGYF1	frameshift_variant	22.8|23.2	1.37371e-06	GIGYF1.lof.hc
8	41718180	C	T	ANK1	missense_variant	25.2	2.33531e-05	ANK1.cadd.25
8	41692707	C	A	ANK1	missense_variant	25.0	2.74742e-06	ANK1.cadd.25
8	41696682	T	C	ANK1	missense_variant	27.3	1.37371e-06	ANK1.cadd.25
8	41704396	G	A	ANK1	missense_variant	26.0	1.37371e-06	ANK1.cadd.25
8	41698113	G	A	ANK1	missense_variant	28.3	1.37371e-06	ANK1.cadd.25
8	41715653	T	A	ANK1	missense_variant	29.0	1.37371e-06	ANK1.cadd.25
8	41727281	T	A	ANK1	missense_variant	28.9	1.37371e-06	ANK1.cadd.25
8	41692667	G	A	ANK1	missense_variant	32	1.37371e-06	ANK1.cadd.25
8	41717659	A	G	ANK1	missense_variant	26.2	1.37371e-06	ANK1.cadd.25
8	41694003	G	A	ANK1	missense_variant	35	8.24226e-06	ANK1.cadd.25
8	41723213	G	A	ANK1	missense_variant	28.6	1.37371e-06	ANK1.cadd.25
8	41655737	G	C	ANK1	missense_variant	31	1.37371e-06	ANK1.cadd.25
8	41694800	A	G	ANK1	missense_variant	32	1.37371e-06	ANK1.cadd.25
8	41718108	C	T	ANK1	missense_variant	25.6	5.49484e-06	ANK1.cadd.25
8	41725943	C	T	ANK1	missense_variant	27.0	1.37371e-06	ANK1.cadd.25
8	41698099	T	A	ANK1	missense_variant	27.3	1.37371e-06	ANK1.cadd.25
8	41715834	G	T	ANK1	missense_variant	25.0	6.86855e-06	ANK1.cadd.25
8	41692730	T	C	ANK1	missense_variant	33	1.37371e-06	ANK1.cadd.25
8	41688529	G	A	ANK1	missense_variant	26.6	1.37371e-06	ANK1.cadd.25
8	41672873	G	A	ANK1	missense_variant	28.4	1.37371e-05	ANK1.cadd.25
8	41725907	G	T	ANK1	missense_variant	26.1	1.37371e-06	ANK1.cadd.25
7	100684236	C	T	GIGYF1	splice_donor_variant	23.8	1.37371e-06	GIGYF1.lof.hc
7	100682217	A	AT	GIGYF1	frameshift_variant	.	1.37371e-06	GIGYF1.lof.hc
8	41694623	G	A	ANK1	missense_variant	27.9	1.37371e-06	ANK1.cadd.25
8	41696435	G	A	ANK1	missense_variant	28.6	1.37371e-06	ANK1.cadd.25
8	41672591	A	G	ANK1	missense_variant	28.1	4.12114e-06	ANK1.cadd.25
8	41694789	C	T	ANK1	missense_variant	28.3	1.37371e-06	ANK1.cadd.25
8	41693988	G	A	ANK1	missense_variant	27.5	1.64845e-05	ANK1.cadd.25
8	41715053	C	T	ANK1	missense_variant	26.8	6.86855e-06	ANK1.cadd.25
8	41696468	C	T	ANK1	missense_variant	28.9	6.86855e-06	ANK1.cadd.25
8	41719804	G	A	ANK1	missense_variant	32	3.02216e-05	ANK1.cadd.25
8	41715062	G	A	ANK1	missense_variant	27.2	1.37371e-06	ANK1.cadd.25
8	41723220	C	T	ANK1	missense_variant	26.9	1.37371e-06	ANK1.cadd.25
8	41701555	T	A	ANK1	missense_variant	29.7	1.37371e-06	ANK1.cadd.25
8	41692674	C	T	ANK1	missense_variant	25.2	1.37371e-06	ANK1.cadd.25
8	41702113	C	T	ANK1	missense_variant	25.6	1.37371e-06	ANK1.cadd.25
7	100687532	G	A	GIGYF1	stop_gained	37	4.12113e-06	GIGYF1.lof.hc
7	100682071	C	T	GIGYF1	splice_donor_variant	29.9	2.74827e-06	GIGYF1.lof.hc
7	100683315	G	GAC	GIGYF1	frameshift_variant	.|22.3	1.37457e-06	GIGYF1.lof.hc
21	44312285	G	A	PFKL	missense_variant	27.2	1.37378e-06	PFKL.cadd.25
21	44325236	G	A	PFKL	missense_variant	31	1.37371e-06	PFKL.cadd.25
21	44312156	G	A	PFKL	missense_variant	27.1	2.74742e-05	PFKL.cadd.25
21	44323841	C	G	PFKL	missense_variant	25.4	1.37371e-06	PFKL.cadd.25
3	49676696	C	T	APEH	missense_variant	32	1.09897e-05	APEH.cadd.25
3	49682637	A	G	APEH	missense_variant	26.3	6.86855e-06	APEH.cadd.25
3	49682631	C	T	APEH	missense_variant	25.1	1.37372e-06	APEH.cadd.25
3	49675302	C	T	APEH	missense_variant	27.2	2.74745e-06	APEH.cadd.25
3	49683329	A	G	APEH	missense_variant	25.2	1.37371e-06	APEH.cadd.25
3	49676972	A	G	APEH	missense_variant	28.5	1.37371e-06	APEH.cadd.25
21	44313673	G	A	PFKL	missense_variant	32	1.37371e-06	PFKL.cadd.25
21	44323884	T	A	PFKL	missense_variant	34	8.24226e-06	PFKL.cadd.25
21	44322185	C	T	PFKL	missense_variant	31	1.37371e-06	PFKL.cadd.25
21	44316456	G	C	PFKL	missense_variant	32	1.37372e-06	PFKL.cadd.25
21	44326200	G	C	PFKL	missense_variant	29.3	4.12116e-06	PFKL.cadd.25
21	44311013	A	G	PFKL	missense_variant	25.9	1.78582e-05	PFKL.cadd.25
21	44313638	C	A	PFKL	missense_variant	25.5	1.37371e-06	PFKL.cadd.25
21	44300142	G	T	PFKL	missense_variant	25.5	2.19794e-05	PFKL.cadd.25
21	44324561	G	T	PFKL	missense_variant	32	4.12113e-06	PFKL.cadd.25
3	49683082	C	T	APEH	missense_variant	31	1.37371e-06	APEH.cadd.25
3	49678857	T	G	APEH	missense_variant	25.2	1.37371e-06	APEH.cadd.25
3	49683130	C	T	APEH	missense_variant	25.8	2.74742e-05	APEH.cadd.25
3	49676685	T	G	APEH	missense_variant	25.5	1.37371e-06	APEH.cadd.25
3	49682431	G	A	APEH	missense_variant	25.8	1.78582e-05	APEH.cadd.25
3	49682621	G	A	APEH	missense_variant	32	1.37371e-06	APEH.cadd.25
21	44321802	T	A	PFKL	missense_variant	28.3	8.24226e-06	PFKL.cadd.25
21	44319406	T	A	PFKL	missense_variant	31	6.18169e-05	PFKL.cadd.25
21	44325173	A	G	PFKL	missense_variant	29.4	2.74742e-06	PFKL.cadd.25
21	44324554	A	G	PFKL	missense_variant	26.7	1.37371e-06	PFKL.cadd.25
21	44325245	T	C	PFKL	missense_variant	29.6	1.37371e-06	PFKL.cadd.25
21	44321784	C	T	PFKL	missense_variant	25.1	1.23634e-05	PFKL.cadd.25
21	44311018	C	T	PFKL	missense_variant	25.9	1.37371e-06	PFKL.cadd.25
21	44326720	G	A	PFKL	missense_variant	35	1.37371e-06	PFKL.cadd.25
3	49678894	G	T	APEH	missense_variant	26.5	1.37371e-06	APEH.cadd.25
3	49675305	G	A	APEH	missense_variant	25.5	1.37371e-06	APEH.cadd.25
3	49674529	G	C	APEH	missense_variant	27.4	1.37371e-06	APEH.cadd.25
21	44323859	A	G	PFKL	missense_variant	29.2	1.37371e-06	PFKL.cadd.25
21	44321804	C	T	PFKL	missense_variant	29.6	2.74742e-06	PFKL.cadd.25
21	44313118	G	A	PFKL	missense_variant	28.9	2.74742e-06	PFKL.cadd.25
21	44312115	T	A	PFKL	missense_variant	25.2	2.74742e-06	PFKL.cadd.25
21	44326015	G	C	PFKL	missense_variant	31	1.37371e-06	PFKL.cadd.25
21	44325232	T	C	PFKL	missense_variant	29.9	3.98376e-05	PFKL.cadd.25
3	49681967	G	C	APEH	missense_variant	31	1.37371e-06	APEH.cadd.25
21	44311009	T	C	PFKL	missense_variant	31	1.37371e-06	PFKL.cadd.25
21	44313125	T	A	PFKL	missense_variant	34	1.37371e-06	PFKL.cadd.25
21	44326742	G	C	PFKL	missense_variant	35	1.37371e-06	PFKL.cadd.25
21	44323892	G	A	PFKL	missense_variant	27.0	1.37371e-06	PFKL.cadd.25
21	44326243	T	C	PFKL	missense_variant	32	1.37371e-06	PFKL.cadd.25
21	44323045	T	C	PFKL	missense_variant	26.5	1.37371e-06	PFKL.cadd.25
3	49682729	C	T	APEH	missense_variant	27.3	1.37371e-06	APEH.cadd.25
3	49676381	G	T	APEH	missense_variant	25.0	2.74742e-06	APEH.cadd.25
3	49674546	C	A	APEH	missense_variant	25.5	1.37371e-06	APEH.cadd.25
21	44323805	C	T	PFKL	missense_variant	26.8	0.000273368	PFKL.cadd.25
21	44313079	G	A	PFKL	missense_variant	31	2.74742e-06	PFKL.cadd.25
21	44312129	C	T	PFKL	missense_variant	25.4	1.78582e-05	PFKL.cadd.25
21	44321792	C	T	PFKL	missense_variant	29.5	5.49484e-06	PFKL.cadd.25
3	49681896	A	G	APEH	missense_variant	25.8	1.37371e-06	APEH.cadd.25
21	44325182	C	T	PFKL	missense_variant	26.5	2.75756e-06	PFKL.cadd.25
21	44324533	C	T	PFKL	missense_variant	33	2.74742e-06	PFKL.cadd.25
21	44324917	G	A	PFKL	missense_variant	34	1.23634e-05	PFKL.cadd.25
21	44311010	A	G	PFKL	missense_variant	31	1.37371e-06	PFKL.cadd.25
21	44326753	G	A	PFKL	missense_variant	34	4.12113e-06	PFKL.cadd.25
3	49683041	T	G	APEH	missense_variant	26.4	6.86858e-06	APEH.cadd.25
3	49676399	G	A	APEH	missense_variant	28.9	1.09897e-05	APEH.cadd.25
3	49682682	G	A	APEH	missense_variant	27.7	1.37371e-06	APEH.cadd.25
21	44316283	G	A	PFKL	missense_variant	26.6	5.49484e-06	PFKL.cadd.25
21	44316490	G	A	PFKL	missense_variant	27.8	8.24226e-06	PFKL.cadd.25
21	44324608	G	A	PFKL	missense_variant	26.3	2.74742e-06	PFKL.cadd.25
3	49675740	C	T	APEH	missense_variant	26.5	1.51108e-05	APEH.cadd.25
3	49676095	A	C	APEH	missense_variant	27.6	4.12117e-06	APEH.cadd.25
3	49682912	G	A	APEH	missense_variant	29.9	2.74742e-06	APEH.cadd.25
3	49676781	G	A	APEH	missense_variant	25.0	4.12113e-06	APEH.cadd.25
3	49682360	G	C	APEH	missense_variant	26.4	1.37371e-06	APEH.cadd.25
21	44300181	G	A	PFKL	missense_variant	28.4	2.74742e-06	PFKL.cadd.25
21	44324626	G	A	PFKL	missense_variant	31	4.12113e-06	PFKL.cadd.25
21	44323038	G	A	PFKL	missense_variant	26.7	6.86855e-06	PFKL.cadd.25
21	44306717	G	T	PFKL	missense_variant	32	1.37371e-06	PFKL.cadd.25
21	44312130	G	C	PFKL	missense_variant	27.4	1.37373e-06	PFKL.cadd.25
21	44313950	G	A	PFKL	missense_variant	29.6	5.49484e-06	PFKL.cadd.25
21	44316247	C	T	PFKL	missense_variant	32	2.74742e-06	PFKL.cadd.25
3	49681736	G	A	APEH	missense_variant	27.0	1.37371e-06	APEH.cadd.25
3	49683040	G	A	APEH	missense_variant	28.5	1.37373e-06	APEH.cadd.25
3	49678905	G	C	APEH	missense_variant	29.7	1.37371e-06	APEH.cadd.25
21	44313028	G	A	PFKL	missense_variant	26.3	1.37371e-06	PFKL.cadd.25
21	44313098	A	G	PFKL	missense_variant	29.2	1.37371e-06	PFKL.cadd.25
21	44306728	G	A	PFKL	missense_variant	32	1.37371e-06	PFKL.cadd.25
21	44316323	C	T	PFKL	missense_variant	26.6	8.24226e-06	PFKL.cadd.25
3	49676118	A	C	APEH	missense_variant	25.9	1.37371e-06	APEH.cadd.25
21	44319411	G	A	PFKL	missense_variant	26.0	8.24228e-06	PFKL.cadd.25
21	44316257	G	C	PFKL	missense_variant	27.1	1.37371e-06	PFKL.cadd.25
21	44313681	G	T	PFKL	missense_variant	32	1.37371e-06	PFKL.cadd.25
3	49683083	G	A	APEH	missense_variant	28.2	2.74742e-06	APEH.cadd.25
3	49683299	T	C	APEH	missense_variant	26.8	2.74742e-06	APEH.cadd.25
3	49683110	A	C	APEH	missense_variant	28.2	1.37371e-06	APEH.cadd.25
21	44324525	C	T	PFKL	missense_variant	26.0	1.37371e-06	PFKL.cadd.25
21	44313032	T	C	PFKL	missense_variant	28.9	4.12113e-06	PFKL.cadd.25
21	44316462	C	T	PFKL	missense_variant	25.0	1.64845e-05	PFKL.cadd.25
21	44312253	G	A	PFKL	missense_variant	25.4	4.12114e-06	PFKL.cadd.25
21	44326819	A	G	PFKL	missense_variant	34	1.37371e-06	PFKL.cadd.25
21	44324573	A	G	PFKL	missense_variant	33	1.37371e-06	PFKL.cadd.25
21	44326759	T	G	PFKL	missense_variant	29.3	1.37373e-06	PFKL.cadd.25
21	44324581	A	G	PFKL	missense_variant	27.0	5.49484e-06	PFKL.cadd.25
21	44311076	T	C	PFKL	missense_variant	25.5	1.37371e-06	PFKL.cadd.25
3	49675228	G	T	APEH	missense_variant	25.0	1.37371e-06	APEH.cadd.25
3	49681941	G	A	APEH	missense_variant	28.9	1.37371e-06	APEH.cadd.25
21	44323830	T	G	PFKL	missense_variant	29.1	1.37373e-06	PFKL.cadd.25
21	44321835	A	G	PFKL	missense_variant	25.4	1.37371e-06	PFKL.cadd.25
21	44313672	C	T	PFKL	missense_variant	29.3	4.12113e-06	PFKL.cadd.25
21	44312192	G	A	PFKL	missense_variant	28.0	2.74742e-06	PFKL.cadd.25
21	44325208	T	C	PFKL	missense_variant	27.4	5.49484e-06	PFKL.cadd.25
21	44325229	G	A	PFKL	missense_variant	26.9	1.37371e-05	PFKL.cadd.25
3	49682405	A	T	APEH	missense_variant	26.1	2.74743e-06	APEH.cadd.25
3	49676639	G	A	APEH	missense_variant	26.2	1.37371e-06	APEH.cadd.25
21	44319408	C	T	PFKL	missense_variant	29.8	2.74742e-06	PFKL.cadd.25
21	44314011	G	T	PFKL	missense_variant	32	0.000581079	PFKL.cadd.25
21	44300176	G	A	PFKL	missense_variant	27.7	9.61597e-06	PFKL.cadd.25
3	49681805	G	A	APEH	missense_variant	26.7	3.70902e-05	APEH.cadd.25
3	49675770	G	C	APEH	missense_variant	25.3	8.24226e-06	APEH.cadd.25
3	49682369	G	T	APEH	missense_variant	26.2	1.37371e-06	APEH.cadd.25
21	44318556	C	A	PFKL	missense_variant	27.4	1.37371e-06	PFKL.cadd.25
21	44323799	C	T	PFKL	missense_variant	29.6	6.86855e-06	PFKL.cadd.25
3	49682609	G	A	APEH	missense_variant	29.6	1.37371e-06	APEH.cadd.25
3	49683068	G	C	APEH	missense_variant	26.4	1.37371e-06	APEH.cadd.25
21	44313089	C	T	PFKL	missense_variant	27.8	1.09897e-05	PFKL.cadd.25
21	44326731	G	A	PFKL	missense_variant	25.2	0.000386012	PFKL.cadd.25
21	44321789	G	T	PFKL	missense_variant	27.4	1.37372e-06	PFKL.cadd.25
21	44325182	C	A	PFKL	missense_variant	26.4	0.00184078	PFKL.cadd.25
21	44324611	G	A	PFKL	missense_variant	25.6	3.70902e-05	PFKL.cadd.25
21	44325986	G	A	PFKL	missense_variant	35	2.74742e-05	PFKL.cadd.25
21	44323800	G	A	PFKL	missense_variant	27.5	9.61597e-06	PFKL.cadd.25
3	49676682	G	A	APEH	missense_variant	25.6	1.23634e-05	APEH.cadd.25
3	49674528	C	T	APEH	missense_variant	29.9	1.37371e-06	APEH.cadd.25
21	44316307	G	A	PFKL	missense_variant	25.4	0.000130502	PFKL.cadd.25
21	44324534	G	T	PFKL	missense_variant	29.1	1.37372e-06	PFKL.cadd.25
21	44318587	G	A	PFKL	missense_variant	27.6	4.12113e-06	PFKL.cadd.25
21	44325991	T	C	PFKL	missense_variant	30	1.37371e-06	PFKL.cadd.25
21	44326752	C	T	PFKL	missense_variant	29.0	2.74742e-06	PFKL.cadd.25
21	44321760	G	A	PFKL	missense_variant	27.3	1.37371e-06	PFKL.cadd.25
21	44312159	C	T	PFKL	missense_variant	27.7	5.49484e-06	PFKL.cadd.25
21	44318482	G	T	PFKL	missense_variant	35	1.37371e-06	PFKL.cadd.25
21	44311012	G	A	PFKL	missense_variant	25.5	1.37371e-06	PFKL.cadd.25
21	44320091	G	A	PFKL	missense_variant	25.4	8.24226e-06	PFKL.cadd.25
3	49676669	C	T	APEH	missense_variant	27.8	5.49484e-06	APEH.cadd.25
3	49674546	C	G	APEH	missense_variant	25.2	1.37371e-06	APEH.cadd.25
3	49676793	G	A	APEH	missense_variant	25.3	1.37371e-06	APEH.cadd.25
3	49682687	C	A	APEH	missense_variant	25.4	1.37371e-06	APEH.cadd.25
21	44325985	C	T	PFKL	missense_variant	34	8.24226e-06	PFKL.cadd.25
21	44300158	T	C	PFKL	missense_variant	26.4	1.37371e-06	PFKL.cadd.25
21	44313029	G	A	PFKL	missense_variant	26.0	4.12113e-06	PFKL.cadd.25
21	44313643	A	G	PFKL	missense_variant	25.9	1.37371e-06	PFKL.cadd.25
21	44326854	G	A	PFKL	missense_variant	26.2	1.37371e-06	PFKL.cadd.25
21	44313089	C	G	PFKL	missense_variant	28.7	1.37374e-06	PFKL.cadd.25
21	44311021	G	A	PFKL	missense_variant	28.7	5.49485e-06	PFKL.cadd.25
21	44324905	G	C	PFKL	missense_variant	28.1	1.37371e-06	PFKL.cadd.25
21	44316456	G	A	PFKL	missense_variant	32	4.12114e-06	PFKL.cadd.25
21	44326756	T	A	PFKL	missense_variant	27.4	1.37371e-06	PFKL.cadd.25
21	44325983	A	T	PFKL	missense_variant	34	1.37371e-06	PFKL.cadd.25
21	44306692	G	C	PFKL	missense_variant	25.7	1.37371e-06	PFKL.cadd.25
21	44316513	G	A	PFKL	missense_variant	27.2	1.78582e-05	PFKL.cadd.25
21	44318473	A	G	PFKL	missense_variant	29.9	4.12113e-06	PFKL.cadd.25
21	44326054	C	T	PFKL	missense_variant	33	1.64845e-05	PFKL.cadd.25
21	44321778	T	G	PFKL	missense_variant	28.4	1.37371e-06	PFKL.cadd.25
3	49677577	A	C	APEH	missense_variant	25.9	1.37371e-06	APEH.cadd.25
21	44313947	G	C	PFKL	missense_variant	29.5	2.74749e-06	PFKL.cadd.25
21	44319360	G	T	PFKL	missense_variant	25.2	4.12113e-06	PFKL.cadd.25
21	44316451	G	C	PFKL	missense_variant	25.5	1.51108e-05	PFKL.cadd.25
21	44312216	G	A	PFKL	missense_variant	25.6	9.61597e-06	PFKL.cadd.25
3	49676113	A	C	APEH	missense_variant	27.3	5.08275e-05	APEH.cadd.25
3	49682369	G	A	APEH	missense_variant	26.1	1.37371e-06	APEH.cadd.25
21	44313924	T	G	PFKL	missense_variant	34	1.37371e-06	PFKL.cadd.25
21	44312232	T	C	PFKL	missense_variant	25.8	1.37371e-06	PFKL.cadd.25
21	44324556	G	T	PFKL	missense_variant	28.9	1.37371e-06	PFKL.cadd.25
21	44324916	C	T	PFKL	missense_variant	33	2.61005e-05	PFKL.cadd.25
21	44323881	G	A	PFKL	missense_variant	31	1.37371e-06	PFKL.cadd.25
21	44324530	C	T	PFKL	missense_variant	31	1.37371e-06	PFKL.cadd.25
21	44306689	G	A	PFKL	missense_variant	25.1	2.74743e-06	PFKL.cadd.25
21	44324629	G	A	PFKL	missense_variant	25.4	1.37371e-06	PFKL.cadd.25
3	49683239	T	C	APEH	missense_variant	28.5	1.37371e-06	APEH.cadd.25
3	49682635	C	G	APEH	missense_variant	25.0	1.37371e-06	APEH.cadd.25
3	49682356	C	A	APEH	missense_variant	29.3	1.37375e-06	APEH.cadd.25
21	44326782	C	T	PFKL	missense_variant	25.3	2.74742e-06	PFKL.cadd.25
21	44312978	G	T	PFKL	missense_variant	25.6	1.37371e-06	PFKL.cadd.25
21	44313110	A	T	PFKL	missense_variant	34	1.09897e-05	PFKL.cadd.25
21	44321805	G	C	PFKL	missense_variant	31	1.37371e-06	PFKL.cadd.25
21	44306752	G	A	PFKL	missense_variant	34	4.12113e-06	PFKL.cadd.25
3	49676681	C	T	APEH	missense_variant	26.6	1.23634e-05	APEH.cadd.25
21	44324902	G	A	PFKL	missense_variant	34	1.37371e-06	PFKL.cadd.25
3	49677008	G	A	APEH	missense_variant	28.1	1.37371e-06	APEH.cadd.25
21	44313067	G	A	PFKL	missense_variant	32	2.74742e-06	PFKL.cadd.25
21	44313116	T	C	PFKL	missense_variant	25.8	0.000280237	PFKL.cadd.25
21	44311015	G	T	PFKL	missense_variant	33	1.51108e-05	PFKL.cadd.25
21	44324500	C	T	PFKL	missense_variant	27.6	2.74742e-06	PFKL.cadd.25
3	49676122	G	A	APEH	missense_variant	25.9	1.23634e-05	APEH.cadd.25
3	49678930	C	G	APEH	missense_variant	25.0	1.37372e-06	APEH.cadd.25
3	49682356	C	T	APEH	missense_variant	33	1.37371e-05	APEH.cadd.25
3	49682697	A	T	APEH	missense_variant	28.1	6.86855e-06	APEH.cadd.25
21	44318495	T	G	PFKL	missense_variant	31	0.000138745	PFKL.cadd.25
21	44312130	G	A	PFKL	missense_variant	27.0	6.86857e-06	PFKL.cadd.25
21	44311030	G	T	PFKL	missense_variant	34	1.37371e-06	PFKL.cadd.25
21	44324501	G	C	PFKL	missense_variant	32	1.37375e-06	PFKL.cadd.25
21	44326842	A	G	PFKL	missense_variant	29.3	1.37371e-06	PFKL.cadd.25
21	44313930	C	T	PFKL	missense_variant	25.8	5.49484e-06	PFKL.cadd.25
21	44324545	G	T	PFKL	missense_variant	25.7	5.495e-06	PFKL.cadd.25
21	44324862	G	A	PFKL	missense_variant	31	2.61005e-05	PFKL.cadd.25
21	44322168	G	T	PFKL	missense_variant	35	1.37371e-06	PFKL.cadd.25
21	44322175	C	T	PFKL	missense_variant	33	3.2969e-05	PFKL.cadd.25
21	44326212	A	G	PFKL	missense_variant	25.6	4.94535e-05	PFKL.cadd.25
3	49676962	C	T	APEH	missense_variant	28.7	1.37371e-06	APEH.cadd.25
3	49681955	G	T	APEH	missense_variant	25.6	9.61597e-06	APEH.cadd.25
21	44324534	G	A	PFKL	missense_variant	29.0	4.12114e-06	PFKL.cadd.25
21	44312282	C	G	PFKL	missense_variant	28.4	5.49509e-06	PFKL.cadd.25
21	44312123	A	C	PFKL	missense_variant	28.0	1.37373e-06	PFKL.cadd.25
21	44324570	G	T	PFKL	missense_variant	32	5.49484e-06	PFKL.cadd.25
21	44324882	G	C	PFKL	missense_variant	27.4	1.37371e-06	PFKL.cadd.25
3	49682681	C	T	APEH	missense_variant	26.7	8.24226e-06	APEH.cadd.25
3	49682435	A	T	APEH	missense_variant	26.1	6.86857e-06	APEH.cadd.25
3	49678938	C	T	APEH	missense_variant	25.8	3.02216e-05	APEH.cadd.25
3	49676941	C	T	APEH	missense_variant	32	2.33531e-05	APEH.cadd.25
3	49683145	C	T	APEH	missense_variant	32	1.23636e-05	APEH.cadd.25
3	49681736	G	C	APEH	missense_variant	25.8	1.37371e-06	APEH.cadd.25
21	44320088	T	C	PFKL	missense_variant	34	1.37371e-06	PFKL.cadd.25
21	44324567	G	A	PFKL	missense_variant	29.1	1.37371e-06	PFKL.cadd.25
21	44325962	G	T	PFKL	missense_variant	27.3	1.37371e-06	PFKL.cadd.25
21	44325181	A	C	PFKL	missense_variant	28.0	1.37371e-06	PFKL.cadd.25
21	44306720	T	A	PFKL	missense_variant	28.0	4.12113e-06	PFKL.cadd.25
21	44325961	G	C	PFKL	missense_variant	31	2.74742e-06	PFKL.cadd.25
21	44318501	C	T	PFKL	missense_variant	26.2	1.37371e-06	PFKL.cadd.25
21	44312105	G	A	PFKL	missense_variant	25.6	1.37371e-05	PFKL.cadd.25
17	8265862	G	C	PFAS	missense_variant	27.9	5.49484e-06	PFAS.cadd.25
17	8254062	A	G	PFAS	missense_variant	29.1	1.37371e-06	PFAS.cadd.25
17	8267636	G	C	PFAS	missense_variant	28.1	1.09897e-05	PFAS.cadd.25
17	8265412	G	A	PFAS	missense_variant	31	2.19794e-05	PFAS.cadd.25
17	8268800	T	G	PFAS	missense_variant	31	1.37371e-06	PFAS.cadd.25
17	8255864	C	T	PFAS	missense_variant	25.5	1.37371e-06	PFAS.cadd.25
17	8254295	G	A	PFAS	missense_variant	26.9	1.23634e-05	PFAS.cadd.25
17	8265313	T	G	PFAS	missense_variant	29.8	1.37371e-06	PFAS.cadd.25
17	8263164	C	G	PFAS	missense_variant	25.2	1.37378e-06	PFAS.cadd.25
17	8256951	C	A	PFAS	missense_variant	25.1	1.37373e-06	PFAS.cadd.25
17	8267188	A	G	PFAS	missense_variant	27.4	1.37371e-06	PFAS.cadd.25
17	8256311	A	T	PFAS	missense_variant	27.1	1.37371e-06	PFAS.cadd.25
17	8256877	G	A	PFAS	missense_variant	31	9.61597e-06	PFAS.cadd.25
17	8264580	C	G	PFAS	missense_variant	26.4	6.86855e-06	PFAS.cadd.25
17	8268764	G	C	PFAS	missense_variant	32	6.86857e-06	PFAS.cadd.25
17	8264572	G	A	PFAS	missense_variant	25.9	1.92319e-05	PFAS.cadd.25
17	8267173	G	T	PFAS	missense_variant	34	1.37375e-06	PFAS.cadd.25
17	8263791	T	G	PFAS	missense_variant	33	2.74742e-06	PFAS.cadd.25
17	8266269	G	A	PFAS	missense_variant	29.4	1.37371e-06	PFAS.cadd.25
17	8269047	C	T	PFAS	missense_variant	25.6	2.06056e-05	PFAS.cadd.25
17	8267441	C	G	PFAS	missense_variant	25.5	2.74742e-06	PFAS.cadd.25
17	8263817	G	A	PFAS	missense_variant	29.4	2.74742e-06	PFAS.cadd.25
17	8266267	A	G	PFAS	missense_variant	26.4	1.37371e-06	PFAS.cadd.25
17	8268595	C	T	PFAS	missense_variant	33	3.70902e-05	PFAS.cadd.25
17	8269169	G	T	PFAS	missense_variant	28.2	1.37371e-06	PFAS.cadd.25
17	8263233	G	T	PFAS	missense_variant	26.8	2.74742e-06	PFAS.cadd.25
17	8269074	G	T	PFAS	missense_variant	32	1.37371e-06	PFAS.cadd.25
17	8262947	C	A	PFAS	missense_variant	26.2	2.74742e-06	PFAS.cadd.25
17	8263265	G	A	PFAS	missense_variant	29.9	1.37371e-06	PFAS.cadd.25
17	8267665	G	A	PFAS	missense_variant	35	1.37371e-06	PFAS.cadd.25
17	8256288	C	A	PFAS	missense_variant	26.0	1.37371e-06	PFAS.cadd.25
17	8258113	G	A	PFAS	missense_variant	32	2.88491e-05	PFAS.cadd.25
17	8263188	G	A	PFAS	missense_variant	29.8	1.37373e-05	PFAS.cadd.25
17	8256268	G	A	PFAS	missense_variant	35	2.74742e-06	PFAS.cadd.25
17	8267118	C	T	PFAS	missense_variant	28.0	1.92322e-05	PFAS.cadd.25
17	8264961	G	T	PFAS	missense_variant	25.8	2.74743e-06	PFAS.cadd.25
17	8265012	A	C	PFAS	missense_variant	29.6	1.37371e-06	PFAS.cadd.25
17	8267095	A	G	PFAS	missense_variant	34	1.37371e-06	PFAS.cadd.25
17	8267387	G	A	PFAS	missense_variant	27.1	5.49484e-06	PFAS.cadd.25
17	8267389	G	C	PFAS	missense_variant	33	1.37371e-06	PFAS.cadd.25
17	8267551	G	C	PFAS	missense_variant	33	2.74743e-06	PFAS.cadd.25
17	8263155	G	C	PFAS	missense_variant	32	1.37374e-06	PFAS.cadd.25
17	8269179	C	A	PFAS	missense_variant	26.6	8.24228e-06	PFAS.cadd.25
17	8263808	T	G	PFAS	missense_variant	31	1.64846e-05	PFAS.cadd.25
17	8262979	G	C	PFAS	missense_variant	29.1	2.78767e-06	PFAS.cadd.25
17	8256641	T	A	PFAS	missense_variant	26.1	2.74754e-06	PFAS.cadd.25
17	8265463	C	T	PFAS	missense_variant	26.1	1.37371e-06	PFAS.cadd.25
17	8269146	G	A	PFAS	missense_variant	31	9.61597e-06	PFAS.cadd.25
17	8265622	A	G	PFAS	missense_variant	29.9	2.74742e-06	PFAS.cadd.25
17	8256906	G	T	PFAS	missense_variant	30	1.37372e-06	PFAS.cadd.25
17	8264907	G	A	PFAS	missense_variant	32	2.74742e-06	PFAS.cadd.25
17	8265040	G	T	PFAS	missense_variant	25.4	1.37371e-06	PFAS.cadd.25
17	8265354	G	A	PFAS	missense_variant	29.5	8.24226e-06	PFAS.cadd.25
17	8269179	C	G	PFAS	missense_variant	26.7	1.37373e-06	PFAS.cadd.25
17	8268757	G	A	PFAS	missense_variant	33	1.23634e-05	PFAS.cadd.25
17	8267432	T	C	PFAS	missense_variant	27.5	2.19794e-05	PFAS.cadd.25
17	8263926	G	A	PFAS	missense_variant	25.8	1.09897e-05	PFAS.cadd.25
17	8266775	G	C	PFAS	missense_variant	26.4	5.49484e-06	PFAS.cadd.25
17	8254075	G	C	PFAS	missense_variant	27.1	1.37371e-06	PFAS.cadd.25
17	8257896	G	A	PFAS	missense_variant	28.4	2.74742e-06	PFAS.cadd.25
17	8265922	C	A	PFAS	missense_variant	27.6	1.37371e-06	PFAS.cadd.25
17	8256275	G	A	PFAS	missense_variant	29.5	1.37371e-06	PFAS.cadd.25
17	8264230	C	T	PFAS	missense_variant	25.9	1.37371e-06	PFAS.cadd.25
17	8269213	G	C	PFAS	missense_variant	35	1.37371e-06	PFAS.cadd.25
17	8269037	G	A	PFAS	missense_variant	34	1.37371e-06	PFAS.cadd.25
17	8263575	G	A	PFAS	missense_variant	35	2.74742e-06	PFAS.cadd.25
17	8258080	G	A	PFAS	missense_variant	31	4.12114e-06	PFAS.cadd.25
17	8267651	T	C	PFAS	missense_variant	27.0	1.37371e-06	PFAS.cadd.25
17	8268635	A	T	PFAS	missense_variant	32	1.37371e-06	PFAS.cadd.25
17	8258163	G	A	PFAS	missense_variant	26.7	0.00223777	PFAS.cadd.25
17	8255100	C	T	PFAS	missense_variant	28.9	5.49484e-06	PFAS.cadd.25
17	8267551	G	T	PFAS	missense_variant	33	1.37372e-06	PFAS.cadd.25
17	8265063	G	A	PFAS	missense_variant	25.2	5.49484e-06	PFAS.cadd.25
17	8257909	G	A	PFAS	missense_variant	32	2.74742e-06	PFAS.cadd.25
17	8254294	G	A	PFAS	missense_variant	27.4	1.92319e-05	PFAS.cadd.25
17	8268835	G	A	PFAS	missense_variant	26.4	6.59381e-05	PFAS.cadd.25
17	8263113	A	C	PFAS	missense_variant	27.0	1.37371e-06	PFAS.cadd.25
17	8257885	C	G	PFAS	missense_variant	27.2	1.37371e-06	PFAS.cadd.25
17	8263169	A	T	PFAS	missense_variant	26.1	1.37372e-06	PFAS.cadd.25
17	8256391	T	G	PFAS	missense_variant	28.1	2.74743e-06	PFAS.cadd.25
17	8263256	G	A	PFAS	missense_variant	28.7	1.37371e-06	PFAS.cadd.25
17	8263196	A	T	PFAS	missense_variant	27.5	4.12113e-06	PFAS.cadd.25
17	8255551	T	G	PFAS	missense_variant	25.8	8.24226e-06	PFAS.cadd.25
17	8257906	A	G	PFAS	missense_variant	31	2.74742e-06	PFAS.cadd.25
17	8269230	A	G	PFAS	missense_variant	27.9	9.61597e-06	PFAS.cadd.25
17	8267606	T	A	PFAS	missense_variant	25.2	1.37371e-06	PFAS.cadd.25
17	8255118	C	T	PFAS	missense_variant	27.5	8.24226e-06	PFAS.cadd.25
17	8267659	G	A	PFAS	missense_variant	33	1.37371e-06	PFAS.cadd.25
17	8268781	G	A	PFAS	missense_variant	28.1	1.37371e-06	PFAS.cadd.25
17	8266017	G	C	PFAS	missense_variant	34	1.37371e-06	PFAS.cadd.25
17	8268850	G	A	PFAS	missense_variant	29.4	4.67061e-05	PFAS.cadd.25
17	8264584	C	T	PFAS	missense_variant	33	2.06056e-05	PFAS.cadd.25
17	8268607	T	C	PFAS	missense_variant	29.1	1.37371e-06	PFAS.cadd.25
17	8256609	C	T	PFAS	missense_variant	25.1	1.64845e-05	PFAS.cadd.25
17	8263887	G	A	PFAS	missense_variant	29.6	8.24228e-06	PFAS.cadd.25
17	8267194	T	C	PFAS	missense_variant	32	1.37371e-06	PFAS.cadd.25
17	8262923	T	A	PFAS	missense_variant	26.4	1.37371e-06	PFAS.cadd.25
17	8255831	G	C	PFAS	missense_variant	28.9	1.37371e-05	PFAS.cadd.25
17	8256941	C	G	PFAS	missense_variant	31	1.37371e-06	PFAS.cadd.25
17	8266854	T	G	PFAS	missense_variant	27.5	9.61597e-06	PFAS.cadd.25
17	8268752	G	A	PFAS	missense_variant	27.0	2.06056e-05	PFAS.cadd.25
17	8263223	A	C	PFAS	missense_variant	25.4	2.74743e-06	PFAS.cadd.25
17	8255061	G	A	PFAS	missense_variant	27.5	1.23634e-05	PFAS.cadd.25
17	8268589	C	T	PFAS	missense_variant	25.6	2.74742e-06	PFAS.cadd.25
17	8268652	G	C	PFAS	missense_variant	27.7	1.51111e-05	PFAS.cadd.25
17	8265942	G	T	PFAS	missense_variant	32	2.88485e-05	PFAS.cadd.25
17	8263260	G	A	PFAS	missense_variant	31	1.37371e-06	PFAS.cadd.25
17	8256629	G	T	PFAS	missense_variant	29.3	1.37371e-06	PFAS.cadd.25
17	8264967	G	A	PFAS	missense_variant	27.8	2.88479e-05	PFAS.cadd.25
17	8257903	A	G	PFAS	missense_variant	33	1.37371e-06	PFAS.cadd.25
17	8256933	G	A	PFAS	missense_variant	27.5	2.06056e-05	PFAS.cadd.25
17	8264215	G	A	PFAS	missense_variant	25.6	4.12113e-06	PFAS.cadd.25
17	8264937	G	A	PFAS	missense_variant	30	4.12113e-06	PFAS.cadd.25
17	8266284	T	C	PFAS	missense_variant	31	1.37371e-06	PFAS.cadd.25
17	8263776	T	A	PFAS	missense_variant	26.4	2.74742e-06	PFAS.cadd.25
17	8256289	T	C	PFAS	missense_variant	27.8	1.23634e-05	PFAS.cadd.25
17	8267083	G	A	PFAS	missense_variant	34	8.24226e-06	PFAS.cadd.25
17	8265303	G	A	PFAS	missense_variant	34	1.37371e-06	PFAS.cadd.25
17	8268588	C	G	PFAS	missense_variant	27.6	9.47859e-05	PFAS.cadd.25
17	8265105	G	C	PFAS	missense_variant	26.7	2.33531e-05	PFAS.cadd.25
17	8263636	G	C	PFAS	missense_variant	31	1.37371e-06	PFAS.cadd.25
17	8264337	G	T	PFAS	missense_variant	34	1.37379e-06	PFAS.cadd.25
17	8267108	C	A	PFAS	missense_variant	25.3	1.37381e-06	PFAS.cadd.25
17	8262979	G	A	PFAS	missense_variant	28.8	0.0072546	PFAS.cadd.25
17	8265906	G	A	PFAS	missense_variant	34	4.12113e-06	PFAS.cadd.25
17	8265603	A	T	PFAS	missense_variant	26.4	1.37371e-06	PFAS.cadd.25
17	8264970	G	A	PFAS	missense_variant	32	2.74742e-06	PFAS.cadd.25
17	8254298	C	T	PFAS	missense_variant	25.9	1.37371e-06	PFAS.cadd.25
17	8265900	C	T	PFAS	missense_variant	33	4.39587e-05	PFAS.cadd.25
17	8256347	T	G	PFAS	missense_variant	27.6	4.12113e-06	PFAS.cadd.25
17	8265361	G	C	PFAS	missense_variant	27.5	5.49484e-06	PFAS.cadd.25
17	8258112	C	G	PFAS	missense_variant	25.9	9.61644e-06	PFAS.cadd.25
17	8264955	C	T	PFAS	missense_variant	25.3	2.74742e-06	PFAS.cadd.25
17	8267560	G	A	PFAS	missense_variant	33	6.18171e-05	PFAS.cadd.25
17	8255832	A	G	PFAS	missense_variant	27.5	1.09897e-05	PFAS.cadd.25
17	8267660	C	A	PFAS	missense_variant	25.7	4.12114e-06	PFAS.cadd.25
17	8265330	C	T	PFAS	missense_variant	26.1	1.37371e-06	PFAS.cadd.25
17	8264585	G	A	PFAS	missense_variant	34	6.86855e-06	PFAS.cadd.25
17	8257887	A	C	PFAS	missense_variant	27.0	2.74742e-06	PFAS.cadd.25
17	8266252	G	T	PFAS	missense_variant	34	2.47268e-05	PFAS.cadd.25
17	8262931	G	A	PFAS	missense_variant	25.4	1.37371e-06	PFAS.cadd.25
17	8262967	G	A	PFAS	missense_variant	28.9	3.02216e-05	PFAS.cadd.25
17	8267585	G	A	PFAS	missense_variant	25.9	6.86855e-06	PFAS.cadd.25
17	8263892	C	T	PFAS	missense_variant	28.0	5.49484e-06	PFAS.cadd.25
17	8263829	T	A	PFAS	missense_variant	26.7	1.09897e-05	PFAS.cadd.25
17	8257920	G	A	PFAS	missense_variant	32	1.37371e-06	PFAS.cadd.25
17	8257926	C	T	PFAS	missense_variant	28.9	2.74742e-06	PFAS.cadd.25
17	8258138	G	A	PFAS	missense_variant	27.6	4.39587e-05	PFAS.cadd.25
17	8266788	G	A	PFAS	missense_variant	28.0	4.12113e-06	PFAS.cadd.25
17	8263188	G	T	PFAS	missense_variant	29.9	8.24248e-06	PFAS.cadd.25
17	8266317	G	T	PFAS	missense_variant	32	1.37371e-06	PFAS.cadd.25
17	8267461	G	A	PFAS	missense_variant	33	1.92319e-05	PFAS.cadd.25
[truncated: 2,670 more rows]
