# Supplementary material for: Gene-level analysis of rare variants in 379,066 whole exome sequences identifies an association of GIGYF1 loss of function with type 2 diabetes
Source: Sci Rep. 2021 Nov 3;11:21565. doi: 10.1038/s41598-021-99091-5 (PMC8566487; doi:10.1038/s41598-021-99091-5)
Supplement: Supplementary file 3 — Supplementary Information 3. [file 41598_2021_99091_MOESM3_ESM.xlsx]

## Sheet: Sheet1
Variant set	Effect	95% CI-	95% CI+	P-value	Direction	HetISq	HetChiSq	HetDf	HetPVal	significant in primary	significant in meta	heterogeneous
G6PC2.cadd.25	-0.2666	-0.293648	-0.239552	1.848e-83	--	53.7	2.161	1	0.1416	Y	Y	N
GIGYF1.lof.hc	0.6148	0.44036	0.78924	5.01e-12	++	0	0.056	1	0.8124	Y	Y	N
GCK.cadd.25	0.4902	0.344376	0.636024	4.432e-11	++	0	0.456	1	0.4996	Y	Y	N
GCK.lof.hc	1.0303	0.706116	1.35448	4.682e-10	++	83.5	6.062	1	0.01381	Y	Y	N
