# Supplementary material for: Gene-level analysis of rare variants in 379,066 whole exome sequences identifies an association of GIGYF1 loss of function with type 2 diabetes
Source: Sci Rep. 2021 Nov 3;11:21565. doi: 10.1038/s41598-021-99091-5 (PMC8566487; doi:10.1038/s41598-021-99091-5)
Supplement: Supplementary file 4 — Supplementary Information 4. [file 41598_2021_99091_MOESM4_ESM.xlsx]

## Sheet: Sheet1
Variant set	Effect	95% CI-	95% CI+	StdErr	P-value	Direction	HetISq	HetChiSq	HetDf	HetPVal	significant in primary	significant in meta	heterogeneous
PIEZO1.cadd.25	-0.1474	-0.15916	-0.13564	0.006	2.15e-134	--	39.5	1.652	1	0.1987	Y	Y	N
G6PC2.cadd.25	-0.1779	-0.202792	-0.153008	0.0127	1.106e-44	--	0	0.02	1	0.8876	Y	Y	N
RHAG.lof.hc	-0.8493	-0.986892	-0.711708	0.0702	1.015e-33	--	67.1	3.044	1	0.08105	Y	Y	N
AMPD3.cadd.25	0.1266	0.10602	0.14718	0.0105	1.249e-33	++	0	0.004	1	0.9478	Y	Y	N
PFKM.cadd.25	-0.2816	-0.331776	-0.231424	0.0256	3.413e-28	--	0	0.125	1	0.7235	Y	Y	N
ANK1.cadd.25	-0.1295	-0.157528	-0.101472	0.0143	1.684e-19	--	34.7	1.531	1	0.2159	Y	Y	N
GCK.lof.hc	1.3387	1.0398	1.6376	0.1525	1.667e-18	++	66.2	2.955	1	0.08563	Y	Y	N
GCK.cadd.25	0.5692	0.439448	0.698952	0.0662	8.274e-18	++	0	0.29	1	0.5903	Y	Y	N
EPB41.lof.hc	-0.5177	-0.640396	-0.395004	0.0626	1.4e-16	--	74.3	3.895	1	0.04843	Y	Y	N
PFKL.cadd.25	0.1015	0.075824	0.127176	0.0131	8.08e-15	++	0	0.122	1	0.7273	Y	Y	N
GIGYF1.lof.hc	0.6218	0.45912	0.78448	0.083	6.963e-14	++	63.3	2.728	1	0.09859	Y	Y	N
AXL.cadd.25	-0.08	-0.10254	-0.05746	0.0115	3.273e-12	--	0	0.98	1	0.3222	Y	Y	N
LCAT.cadd.25	-0.2698	-0.347416	-0.192184	0.0396	9.195e-12	--	33.4	1.501	1	0.2205	Y	Y	N
PLA2G12A.cadd.25	-0.0763	-0.09884	-0.05376	0.0115	3.755e-11	--	0	0.074	1	0.7861	Y	Y	N
APEH.cadd.25	0.292	0.203016	0.380984	0.0454	1.323e-10	++	44.9	1.815	1	0.1779	Y	Y	N
PLD1.cadd.25	0.0842	0.058524	0.109876	0.0131	1.536e-10	++	0	0.002	1	0.9645	Y	Y	N
PTPRH.lof.hc	0.1094	0.075296	0.143504	0.0174	3.561e-10	++	0	0.065	1	0.7985	Y	Y	N
TNFRSF13B.cadd.25	-0.0743	-0.099388	-0.049212	0.0128	6.699e-09	--	0	0.057	1	0.8105	Y	Y	N
PFAS.cadd.25	-0.0493	-0.06596	-0.03264	0.0085	7.1e-09	--	0	0.995	1	0.3184	Y	Y	N
TMC8.cadd.25	0.1171	0.076724	0.157476	0.0206	1.238e-08	++	79.7	4.93	1	0.0264	Y	Y	N
BLVRB.cadd.25	-0.0717	-0.096592	-0.046808	0.0127	1.793e-08	--	0	0.165	1	0.6848	Y	Y	N
APOB.lof.hc	0.2364	0.15212	0.32068	0.043	3.764e-08	++	0	0.399	1	0.5278	Y	Y	N
HNF1A.lof.hc	0.6174	0.39396	0.84084	0.114	6.023e-08	++	86.5	7.428	1	0.00642	Y	Y	N
HK1.cadd.25	-0.1586	-0.217204	-0.099996	0.0299	1.153e-07	--	0	0.066	1	0.7972	Y	Y	N
TNRC6B.lof.hc	0.5904	0.370096	0.810704	0.1124	1.516e-07	++	53.8	2.164	1	0.1413	Y	Y	N
SLC4A1.cadd.25	-0.1534	-0.211024	-0.095776	0.0294	1.8e-07	--	0	0.671	1	0.4126	Y	Y	N
EPB42.lof.hc	-0.3124	-0.433136	-0.191664	0.0616	3.905e-07	--	0	0.327	1	0.5675	Y	Y	N
PLD1.lof.hc	0.2255	0.137496	0.313504	0.0449	5.109e-07	++	0	0.027	1	0.8706	Y	Y	N
PDX1.cadd.25	0.0582	0.035464	0.080936	0.0116	5.2e-07	++	54.1	2.177	1	0.1401	Y	Y	N
TFR2.cadd.25	-0.1201	-0.167924	-0.072276	0.0244	8.561e-07	--	15.6	1.184	1	0.2765	Y	Y	N
CARHSP1.cadd.25	-0.1251	-0.17508	-0.07512	0.0255	9.575e-07	--	0	0.826	1	0.3634	Y	Y	N
CREB3L3.lof.hc	-0.3028	-0.425104	-0.180496	0.0624	1.233e-06	--	0	0.049	1	0.825	N	Y	N
