# Supplementary material for: Gene-level analysis of rare variants in 379,066 whole exome sequences identifies an association of GIGYF1 loss of function with type 2 diabetes
Source: Sci Rep. 2021 Nov 3;11:21565. doi: 10.1038/s41598-021-99091-5 (PMC8566487; doi:10.1038/s41598-021-99091-5)
Supplement: Supplementary file 5 — Supplementary Information 5. [file 41598_2021_99091_MOESM5_ESM.xlsx]

## Sheet: Sheet1
Variant set	OR	95% CI-	95% CI+	P-value	Direction	HetISq	HetChiSq	HetDf	HetPVal	significant in primary	significant in meta	heterogeneous
GCK.lof.hc	14.1258	7.39068	26.9985	1.122e-15	++	0	0.444	1	0.5054	Y	Y	N
PAM.cadd.25	1.30604	1.21183	1.40758	2.772e-12	++	0	0.351	1	0.5534	Y	Y	N
GIGYF1.lof.hc	4.26354	2.75931	6.5878	6.552e-11	++	35.7	1.555	1	0.2124	Y	Y	N
HNF1A.lof.hc	5.28726	3.10302	9.009	9.15e-10	++	0	0.132	1	0.7159	Y	Y	N
GCK.cadd.25	2.97636	2.04372	4.33459	1.297e-08	++	0	0.432	1	0.5108	Y	Y	N
TNRC6B.lof.hc	4.51046	2.58256	7.87757	1.193e-07	++	0	0.75	1	0.3865	Y	Y	N
